# Supplementary material for: 1-Chloro­acetyl-2,6-bis­(3-fluoro­phen­yl)piperidin-4-one
Source: Acta Crystallogr Sect E Struct Rep Online. 2009 Jul 25;65(Pt 8):o1994–5. doi: 10.1107/S1600536809028529 (PMC2977122; doi:10.1107/S1600536809028529)
Supplement: Supplementary file 1 [file e-65-o1994-sup1.cif]

##############################################################################
###                                                                        ###
###        Electronic paper (Acta Crystallographica Section E)             ###
###                                                                        ###
##############################################################################
#                                                                            #
# This CIF contains the data in a paper accepted for publication in Acta     #
# Crystallographica Section E. It conforms to the requirements of Notes      #
# for Authors for Section E, and has been peer reviewed under the auspices   #
# of the IUCr Commission on Journals.                                        #
#                                                                            #
# Full details of the Crystallographic Information File format               #
# are given in the paper "The Crystallographic Information File (CIF):       #
# a New Standard Archive File for Crystallography" by S. R. Hall, F. H.      #
# Allen and I. D. Brown [Acta Cryst. (1991), A47, 655-685].                  #
#                                                                            #
# The current version of the core CIF dictionary is obtainable from          #
# ftp://ftp.iucr.org/pub/cif_core.dic. The current version number is 2.4.    #
#                                                                            #
# Software is freely available for graphical display of the structure(s) in  #
# this CIF.  For information consult the CIF home page http://www.iucr.org/  #
# cif/home.html                                                              #
#                                                                            #
# This file may be used for bona fide research purposes within the           #
# scientific community so long as proper attribution is given to the journal # 
# article from which it was obtained.                                        #
#                                                                            #
##############################################################################
                                             
data_I
_audit_creation_method     SHELXL-97
_chemical_name_systematic
;
1-Chloroacetyl-2,6-bis(3-fluorophenyl)piperidin-4-one
;
_chemical_name_common     ?
_chemical_formula_moiety     'C19 H16 Cl F2 N O2'
_chemical_formula_sum     'C19 H16 Cl F2 N O2'
_chemical_formula_iupac     'C19 H16 Cl F2 N O2'
_chemical_formula_weight     363.78
_chemical_melting_point     ?
_symmetry_cell_setting     'monoclinic'
_symmetry_space_group_name_H-M     'P 21/n'
_symmetry_space_group_name_Hall     '-P 2yn'
loop_
    _symmetry_equiv_pos_as_xyz
    'x, y, z'
    '-x+1/2, y+1/2, -z+1/2'
    '-x, -y, -z'
    'x-1/2, -y-1/2, z-1/2'
_cell_length_a     10.7026(8)
_cell_length_b     8.2017(6)
_cell_length_c     19.0447(15)
_cell_angle_alpha     90.00
_cell_angle_beta     100.6290(10)
_cell_angle_gamma     90.00
_cell_volume     1643.1(2)
_cell_formula_units_Z     4
_cell_measurement_reflns_used     2558
_cell_measurement_theta_min     2.04
_cell_measurement_theta_max     28.05
_cell_measurement_temperature     293(2)
_exptl_crystal_description     'block'
_exptl_crystal_colour     'colorless'
_exptl_crystal_size_max     0.29
_exptl_crystal_size_mid     0.25
_exptl_crystal_size_min     0.22
_exptl_crystal_density_diffrn     1.471
_exptl_crystal_density_meas     ?
_exptl_crystal_density_method     'not measured'
_exptl_crystal_F_000     752
_exptl_absorpt_coefficient_mu     0.266
_exptl_absorpt_correction_type     none
_exptl_absorpt_process_details     ?
_exptl_absorpt_correction_T_min     ?
_exptl_absorpt_correction_T_max     ?
_exptl_special_details
;
;
_diffrn_ambient_temperature     293(2)
_diffrn_radiation_type     MoK\a
_diffrn_radiation_wavelength     0.71073
_diffrn_radiation_source     'fine-focus sealed tube'
_diffrn_radiation_monochromator     graphite
_diffrn_measurement_device_type     'Bruker SMART APEX'
_diffrn_measurement_device     'CCD Area Detector'
_diffrn_measurement_method     \w
_diffrn_detector_area_resol_mean     ?
_diffrn_reflns_number     18143
_diffrn_reflns_av_R_equivalents     0.0178
_diffrn_reflns_av_sigmaI/netI     0.0135
_diffrn_reflns_theta_min     2.04
_diffrn_reflns_theta_max     28.05
_diffrn_reflns_theta_full     25.00
_diffrn_measured_fraction_theta_max     0.972
_diffrn_measured_fraction_theta_full     0.999
_diffrn_reflns_limit_h_min     -14
_diffrn_reflns_limit_h_max     13
_diffrn_reflns_limit_k_min     -10
_diffrn_reflns_limit_k_max     10
_diffrn_reflns_limit_l_min     -25
_diffrn_reflns_limit_l_max     24
_diffrn_standards_number     0
_diffrn_standards_interval_count     ?
_diffrn_standards_interval_time     ?
_diffrn_standards_decay_%     ?
_refine_special_details
;
Refinement of <i>F</i>^2^ against ALL reflections. The weighted <i>R</i>-factor
<i>wR</i> and goodness of fit <i>S</i> are based on <i>F</i>^2^, conventional
<i>R</i>-factors <i>R</i> are based on <i>F</i>, with <i>F</i> set to zero for
negative <i>F</i>^2^. The threshold expression of <i>F</i>^2^ >
\s(<i>F</i>^2^) is used only for calculating <i>R</i>-factors(gt) <i>etc</i>.
and is not relevant to the choice of reflections for refinement.
<i>R</i>-factors based on <i>F</i>^2^ are statistically about twice as large
as those based on <i>F</i>, and <i>R</i>- factors based on ALL data will be
even larger.
;
_reflns_number_total     3875
_reflns_number_gt     3515
_reflns_threshold_expression     I>2\s(I)
_refine_ls_structure_factor_coef     Fsqd
_refine_ls_matrix_type     full
_refine_ls_R_factor_all     0.0425
_refine_ls_R_factor_gt     0.0392
_refine_ls_wR_factor_gt     0.1085
_refine_ls_wR_factor_ref     0.1114
_refine_ls_goodness_of_fit_ref     1.028
_refine_ls_restrained_S_all     1.028
_refine_ls_number_reflns     3875
_refine_ls_number_parameters     226
_refine_ls_number_restraints     0
_refine_ls_hydrogen_treatment     constr
_refine_ls_weighting_scheme     calc
_refine_ls_weighting_details
         'calc w=1/[\s^2^(Fo^2^)+(0.0604P)^2^+0.4707P] where P=(Fo^2^+2Fc^2^)/3'
_atom_sites_solution_hydrogens     geom
_atom_sites_solution_primary     direct
_atom_sites_solution_secondary     difmap
_refine_ls_shift/su_max     0.000
_refine_ls_shift/su_mean     0.000
_refine_diff_density_max     0.343
_refine_diff_density_min     -0.352
_refine_ls_extinction_method     none
_refine_ls_extinction_coef     ?
loop_
    _atom_type_symbol
    _atom_type_description
    _atom_type_scat_dispersion_real
    _atom_type_scat_dispersion_imag
    _atom_type_scat_source
    'C' 'C' 0.0033 0.0016
                         'International Tables Vol C Tables 4.2.6.8 and 6.1.1.4'
    'H' 'H' 0.0000 0.0000
                         'International Tables Vol C Tables 4.2.6.8 and 6.1.1.4'
    'N' 'N' 0.0061 0.0033
                         'International Tables Vol C Tables 4.2.6.8 and 6.1.1.4'
    'O' 'O' 0.0106 0.0060
                         'International Tables Vol C Tables 4.2.6.8 and 6.1.1.4'
    'F' 'F' 0.0171 0.0103
                         'International Tables Vol C Tables 4.2.6.8 and 6.1.1.4'
    'Cl' 'Cl' 0.1484 0.1585
                         'International Tables Vol C Tables 4.2.6.8 and 6.1.1.4'
_computing_data_collection     'SMART (Bruker, 2001)'
_computing_cell_refinement     'SAINT (Bruker, 2001)'
_computing_data_reduction     'SAINT (Bruker, 2001)'
_computing_structure_solution     'SHELXS97 (Sheldrick, 2008)'
_computing_structure_refinement     'SHELXL97 (Sheldrick, 2008)'
_computing_molecular_graphics     'PLATON (Spek, 2009)'
_computing_publication_material
                         'SHELXL97 (Sheldrick, 2008) and PARST (Nardelli, 1995)'
loop_
    _atom_site_type_symbol
    _atom_site_label
    _atom_site_fract_x
    _atom_site_fract_y
    _atom_site_fract_z
    _atom_site_U_iso_or_equiv
    _atom_site_adp_type
    _atom_site_calc_flag
    _atom_site_refinement_flags
    _atom_site_occupancy
    _atom_site_disorder_assembly
    _atom_site_disorder_group
    C C1 0.19220(11) 0.60188(15) 0.12209(7) 0.0342(3) Uani d . 1 . .
    H H1 0.1633 0.4907 0.1291 0.041 Uiso calc R 1 . .
    C C2 0.14537(12) 0.70807(17) 0.17787(7) 0.0391(3) Uani d . 1 . .
    H H2A 0.0532 0.7101 0.1680 0.047 Uiso calc R 1 . .
    H H2B 0.1725 0.6601 0.2248 0.047 Uiso calc R 1 . .
    C C3 0.19437(12) 0.87902(16) 0.17849(6) 0.0355(3) Uani d . 1 . .
    C C4 0.31441(12) 0.89729(15) 0.14859(7) 0.0366(3) Uani d . 1 . .
    H H4A 0.3605 0.9917 0.1705 0.044 Uiso calc R 1 . .
    H H4B 0.2914 0.9184 0.0977 0.044 Uiso calc R 1 . .
    C C5 0.40356(11) 0.74875(14) 0.15997(6) 0.0315(2) Uani d . 1 . .
    H H5 0.4393 0.7400 0.2111 0.038 Uiso calc R 1 . .
    C C6 0.38663(12) 0.44552(15) 0.14846(6) 0.0342(3) Uani d . 1 . .
    C C7 0.52903(13) 0.44165(16) 0.17627(8) 0.0437(3) Uani d . 1 . .
    H H7A 0.5478 0.4980 0.2218 0.052 Uiso calc R 1 . .
    H H7B 0.5722 0.4986 0.1430 0.052 Uiso calc R 1 . .
    C C8 0.14016(11) 0.64593(15) 0.04440(7) 0.0359(3) Uani d . 1 . .
    C C9 0.18650(13) 0.56233(18) -0.00921(8) 0.0438(3) Uani d . 1 . .
    H H9 0.2497 0.4839 0.0024 0.053 Uiso calc R 1 . .
    C C10 0.13769(15) 0.5973(2) -0.07922(8) 0.0497(3) Uani d . 1 . .
    C C11 0.04478(16) 0.7120(2) -0.09979(8) 0.0530(4) Uani d . 1 . .
    H H11 0.0147 0.7346 -0.1478 0.064 Uiso calc R 1 . .
    C C12 -0.00203(16) 0.7923(2) -0.04692(9) 0.0548(4) Uani d . 1 . .
    H H12 -0.0659 0.8695 -0.0593 0.066 Uiso calc R 1 . .
    C C13 0.04442(14) 0.76014(18) 0.02456(8) 0.0459(3) Uani d . 1 . .
    H H13 0.0112 0.8156 0.0596 0.055 Uiso calc R 1 . .
    C C14 0.51171(11) 0.78384(15) 0.12008(7) 0.0330(2) Uani d . 1 . .
    C C15 0.62680(12) 0.84067(18) 0.15766(8) 0.0420(3) Uani d . 1 . .
    H H15 0.6415 0.8480 0.2072 0.050 Uiso calc R 1 . .
    C C16 0.71890(13) 0.8861(2) 0.11948(9) 0.0528(4) Uani d . 1 . .
    C C17 0.70255(15) 0.8775(2) 0.04699(10) 0.0558(4) Uani d . 1 . .
    H H17 0.7667 0.9098 0.0231 0.067 Uiso calc R 1 . .
    C C18 0.58841(15) 0.8196(2) 0.01009(8) 0.0507(4) Uani d . 1 . .
    H H18 0.5751 0.8119 -0.0394 0.061 Uiso calc R 1 . .
    C C19 0.49307(14) 0.77279(17) 0.04628(7) 0.0416(3) Uani d . 1 . .
    H H19 0.4163 0.7338 0.0209 0.050 Uiso calc R 1 . .
    N N1 0.33311(9) 0.59708(12) 0.13708(5) 0.0316(2) Uani d . 1 . .
    O O1 0.14246(10) 0.99449(13) 0.20033(6) 0.0477(2) Uani d . 1 . .
    O O2 0.32477(10) 0.32101(12) 0.13649(6) 0.0467(2) Uani d . 1 . .
    F F1 0.18216(12) 0.51239(17) -0.13076(6) 0.0785(3) Uani d . 1 . .
    F F2 0.83117(10) 0.9428(2) 0.15588(7) 0.0907(4) Uani d . 1 . .
    Cl Cl1 0.58658(4) 0.24037(5) 0.18722(3) 0.06261(15) Uani d . 1 . .
loop_
    _atom_site_aniso_label
    _atom_site_aniso_U_11
    _atom_site_aniso_U_22
    _atom_site_aniso_U_33
    _atom_site_aniso_U_12
    _atom_site_aniso_U_13
    _atom_site_aniso_U_23
    C1 0.0292(5) 0.0319(6) 0.0411(6) -0.0020(4) 0.0055(5) 0.0025(5)
    C2 0.0355(6) 0.0431(7) 0.0411(6) 0.0005(5) 0.0129(5) 0.0045(5)
    C3 0.0356(6) 0.0407(7) 0.0299(5) 0.0040(5) 0.0056(4) -0.0001(5)
    C4 0.0389(6) 0.0302(6) 0.0422(6) -0.0006(5) 0.0118(5) -0.0019(5)
    C5 0.0318(6) 0.0319(6) 0.0309(5) -0.0024(4) 0.0060(4) -0.0012(4)
    C6 0.0375(6) 0.0327(6) 0.0328(5) 0.0023(5) 0.0075(5) 0.0006(4)
    C7 0.0392(7) 0.0337(6) 0.0572(8) 0.0069(5) 0.0060(6) 0.0044(6)
    C8 0.0310(6) 0.0328(6) 0.0420(6) -0.0048(5) 0.0020(5) -0.0005(5)
    C9 0.0399(7) 0.0435(7) 0.0458(7) 0.0008(5) 0.0021(5) -0.0040(6)
    C10 0.0496(8) 0.0558(9) 0.0434(7) -0.0096(7) 0.0075(6) -0.0066(6)
    C11 0.0545(8) 0.0570(9) 0.0425(7) -0.0111(7) -0.0043(6) 0.0087(7)
    C12 0.0507(8) 0.0511(8) 0.0571(9) 0.0078(7) -0.0045(7) 0.0090(7)
    C13 0.0414(7) 0.0447(8) 0.0495(8) 0.0051(6) 0.0026(6) 0.0006(6)
    C14 0.0319(6) 0.0297(5) 0.0383(6) 0.0006(4) 0.0091(5) 0.0008(4)
    C15 0.0356(6) 0.0450(7) 0.0443(7) -0.0028(5) 0.0046(5) 0.0046(6)
    C16 0.0303(6) 0.0584(9) 0.0685(10) -0.0043(6) 0.0056(6) 0.0149(7)
    C17 0.0423(8) 0.0624(10) 0.0686(10) 0.0073(7) 0.0261(7) 0.0195(8)
    C18 0.0588(9) 0.0532(9) 0.0451(7) 0.0056(7) 0.0227(7) 0.0028(6)
    C19 0.0437(7) 0.0433(7) 0.0388(6) -0.0024(5) 0.0104(5) -0.0027(5)
    N1 0.0294(5) 0.0295(5) 0.0353(5) -0.0005(4) 0.0041(4) 0.0020(4)
    O1 0.0472(5) 0.0474(6) 0.0510(6) 0.0082(4) 0.0157(4) -0.0071(4)
    O2 0.0474(5) 0.0311(5) 0.0601(6) -0.0014(4) 0.0060(4) -0.0032(4)
    F1 0.0865(8) 0.0996(9) 0.0501(6) 0.0098(7) 0.0145(5) -0.0162(6)
    F2 0.0411(5) 0.1322(12) 0.0927(8) -0.0331(6) -0.0035(5) 0.0304(8)
    Cl1 0.0550(2) 0.0405(2) 0.0879(3) 0.01621(16) 0.0017(2) 0.00367(18)
_geom_special_details
;
All e.s.d.'s (except the e.s.d. in the dihedral angle between two l.s. planes)
are estimated using the full covariance matrix. The cell e.s.d.'s are taken
into account individually in the estimation of e.s.d.'s in distances, angles
and torsion angles; correlations between e.s.d.'s in cell parameters are only
used when they are defined by crystal symmetry. An approximate (isotropic)
treatment of cell e.s.d.'s is used for estimating e.s.d.'s involving l.s.
planes.
;
loop_
    _geom_bond_atom_site_label_1
    _geom_bond_atom_site_label_2
    _geom_bond_site_symmetry_2
    _geom_bond_distance
    _geom_bond_publ_flag
    C1 N1 . 1.4827(15) ?
    C1 C8 . 1.5251(17) ?
    C1 C2 . 1.5279(18) ?
    C1 H1 . 0.9800 ?
    C2 C3 . 1.4963(19) ?
    C2 H2A . 0.9700 ?
    C2 H2B . 0.9700 ?
    C3 O1 . 1.2099(16) ?
    C3 C4 . 1.5056(17) ?
    C4 C5 . 1.5379(17) ?
    C4 H4A . 0.9700 ?
    C4 H4B . 0.9700 ?
    C5 N1 . 1.4781(15) ?
    C5 C14 . 1.5246(16) ?
    C5 H5 . 0.9800 ?
    C6 O2 . 1.2154(16) ?
    C6 N1 . 1.3691(15) ?
    C6 C7 . 1.5187(18) ?
    C7 Cl1 . 1.7609(14) ?
    C7 H7A . 0.9700 ?
    C7 H7B . 0.9700 ?
    C8 C13 . 1.3883(19) ?
    C8 C9 . 1.3948(19) ?
    C9 C10 . 1.370(2) ?
    C9 H9 . 0.9300 ?
    C10 F1 . 1.3590(19) ?
    C10 C11 . 1.373(2) ?
    C11 C12 . 1.373(3) ?
    C11 H11 . 0.9300 ?
    C12 C13 . 1.386(2) ?
    C12 H12 . 0.9300 ?
    C13 H13 . 0.9300 ?
    C14 C19 . 1.3857(18) ?
    C14 C15 . 1.3861(18) ?
    C15 C16 . 1.380(2) ?
    C15 H15 . 0.9300 ?
    C16 F2 . 1.3542(18) ?
    C16 C17 . 1.361(2) ?
    C17 C18 . 1.376(2) ?
    C17 H17 . 0.9300 ?
    C18 C19 . 1.387(2) ?
    C18 H18 . 0.9300 ?
    C19 H19 . 0.9300 ?
loop_
    _geom_angle_atom_site_label_1
    _geom_angle_atom_site_label_2
    _geom_angle_atom_site_label_3
    _geom_angle_site_symmetry_1
    _geom_angle_site_symmetry_3
    _geom_angle
    _geom_angle_publ_flag
    N1 C1 C8 . . 111.69(10) ?
    N1 C1 C2 . . 109.49(10) ?
    C8 C1 C2 . . 115.56(11) ?
    N1 C1 H1 . . 106.5 ?
    C8 C1 H1 . . 106.5 ?
    C2 C1 H1 . . 106.5 ?
    C3 C2 C1 . . 112.34(10) ?
    C3 C2 H2A . . 109.1 ?
    C1 C2 H2A . . 109.1 ?
    C3 C2 H2B . . 109.1 ?
    C1 C2 H2B . . 109.1 ?
    H2A C2 H2B . . 107.9 ?
    O1 C3 C2 . . 123.62(12) ?
    O1 C3 C4 . . 122.01(12) ?
    C2 C3 C4 . . 114.36(10) ?
    C3 C4 C5 . . 114.73(10) ?
    C3 C4 H4A . . 108.6 ?
    C5 C4 H4A . . 108.6 ?
    C3 C4 H4B . . 108.6 ?
    C5 C4 H4B . . 108.6 ?
    H4A C4 H4B . . 107.6 ?
    N1 C5 C14 . . 113.88(9) ?
    N1 C5 C4 . . 110.83(10) ?
    C14 C5 C4 . . 106.77(9) ?
    N1 C5 H5 . . 108.4 ?
    C14 C5 H5 . . 108.4 ?
    C4 C5 H5 . . 108.4 ?
    O2 C6 N1 . . 122.39(11) ?
    O2 C6 C7 . . 121.65(11) ?
    N1 C6 C7 . . 115.96(11) ?
    C6 C7 Cl1 . . 111.56(10) ?
    C6 C7 H7A . . 109.3 ?
    Cl1 C7 H7A . . 109.3 ?
    C6 C7 H7B . . 109.3 ?
    Cl1 C7 H7B . . 109.3 ?
    H7A C7 H7B . . 108.0 ?
    C13 C8 C9 . . 118.47(13) ?
    C13 C8 C1 . . 122.89(12) ?
    C9 C8 C1 . . 118.56(12) ?
    C10 C9 C8 . . 119.11(14) ?
    C10 C9 H9 . . 120.4 ?
    C8 C9 H9 . . 120.4 ?
    F1 C10 C9 . . 118.32(15) ?
    F1 C10 C11 . . 118.48(14) ?
    C9 C10 C11 . . 123.19(15) ?
    C12 C11 C10 . . 117.56(14) ?
    C12 C11 H11 . . 121.2 ?
    C10 C11 H11 . . 121.2 ?
    C11 C12 C13 . . 121.06(15) ?
    C11 C12 H12 . . 119.5 ?
    C13 C12 H12 . . 119.5 ?
    C12 C13 C8 . . 120.59(15) ?
    C12 C13 H13 . . 119.7 ?
    C8 C13 H13 . . 119.7 ?
    C19 C14 C15 . . 119.59(12) ?
    C19 C14 C5 . . 120.83(11) ?
    C15 C14 C5 . . 119.36(11) ?
    C16 C15 C14 . . 118.16(13) ?
    C16 C15 H15 . . 120.9 ?
    C14 C15 H15 . . 120.9 ?
    F2 C16 C17 . . 118.22(14) ?
    F2 C16 C15 . . 118.41(15) ?
    C17 C16 C15 . . 123.37(14) ?
    C16 C17 C18 . . 118.13(13) ?
    C16 C17 H17 . . 120.9 ?
    C18 C17 H17 . . 120.9 ?
    C17 C18 C19 . . 120.47(14) ?
    C17 C18 H18 . . 119.8 ?
    C19 C18 H18 . . 119.8 ?
    C14 C19 C18 . . 120.29(14) ?
    C14 C19 H19 . . 119.9 ?
    C18 C19 H19 . . 119.9 ?
    C6 N1 C5 . . 122.80(10) ?
    C6 N1 C1 . . 115.82(10) ?
    C5 N1 C1 . . 118.67(9) ?
loop_
    _geom_torsion_atom_site_label_1
    _geom_torsion_atom_site_label_2
    _geom_torsion_atom_site_label_3
    _geom_torsion_atom_site_label_4
    _geom_torsion_site_symmetry_1
    _geom_torsion_site_symmetry_2
    _geom_torsion_site_symmetry_3
    _geom_torsion_site_symmetry_4
    _geom_torsion
    _geom_torsion_publ_flag
    N1 C1 C2 C3 . . . . 59.23(13) ?
    C8 C1 C2 C3 . . . . -67.92(14) ?
    C1 C2 C3 O1 . . . . 156.26(12) ?
    C1 C2 C3 C4 . . . . -23.06(15) ?
    O1 C3 C4 C5 . . . . 149.28(12) ?
    C2 C3 C4 C5 . . . . -31.38(15) ?
    C3 C4 C5 N1 . . . . 50.02(14) ?
    C3 C4 C5 C14 . . . . 174.56(10) ?
    O2 C6 C7 Cl1 . . . . 0.30(17) ?
    N1 C6 C7 Cl1 . . . . -179.00(9) ?
    N1 C1 C8 C13 . . . . -134.11(13) ?
    C2 C1 C8 C13 . . . . -8.06(18) ?
    N1 C1 C8 C9 . . . . 49.02(15) ?
    C2 C1 C8 C9 . . . . 175.06(11) ?
    C13 C8 C9 C10 . . . . 1.0(2) ?
    C1 C8 C9 C10 . . . . 178.01(12) ?
    C8 C9 C10 F1 . . . . -178.72(13) ?
    C8 C9 C10 C11 . . . . 0.3(2) ?
    F1 C10 C11 C12 . . . . 177.74(15) ?
    C9 C10 C11 C12 . . . . -1.2(2) ?
    C10 C11 C12 C13 . . . . 1.0(3) ?
    C11 C12 C13 C8 . . . . 0.3(3) ?
    C9 C8 C13 C12 . . . . -1.3(2) ?
    C1 C8 C13 C12 . . . . -178.13(13) ?
    N1 C5 C14 C19 . . . . 47.35(16) ?
    C4 C5 C14 C19 . . . . -75.31(14) ?
    N1 C5 C14 C15 . . . . -138.10(12) ?
    C4 C5 C14 C15 . . . . 99.24(13) ?
    C19 C14 C15 C16 . . . . 0.6(2) ?
    C5 C14 C15 C16 . . . . -173.98(13) ?
    C14 C15 C16 F2 . . . . 179.52(14) ?
    C14 C15 C16 C17 . . . . -0.2(2) ?
    F2 C16 C17 C18 . . . . 179.94(16) ?
    C15 C16 C17 C18 . . . . -0.4(3) ?
    C16 C17 C18 C19 . . . . 0.4(2) ?
    C15 C14 C19 C18 . . . . -0.6(2) ?
    C5 C14 C19 C18 . . . . 173.95(13) ?
    C17 C18 C19 C14 . . . . 0.0(2) ?
    O2 C6 N1 C5 . . . . 171.94(12) ?
    C7 C6 N1 C5 . . . . -8.77(16) ?
    O2 C6 N1 C1 . . . . 10.87(17) ?
    C7 C6 N1 C1 . . . . -169.84(11) ?
    C14 C5 N1 C6 . . . . 66.79(14) ?
    C4 C5 N1 C6 . . . . -172.80(10) ?
    C14 C5 N1 C1 . . . . -132.65(11) ?
    C4 C5 N1 C1 . . . . -12.24(14) ?
    C8 C1 N1 C6 . . . . -109.19(12) ?
    C2 C1 N1 C6 . . . . 121.50(11) ?
    C8 C1 N1 C5 . . . . 88.92(13) ?
    C2 C1 N1 C5 . . . . -40.39(14) ?
loop_
    _geom_hbond_atom_site_label_D
    _geom_hbond_atom_site_label_H
    _geom_hbond_atom_site_label_A
    _geom_hbond_site_symmetry_A
    _geom_hbond_distance_DH
    _geom_hbond_distance_HA
    _geom_hbond_distance_DA
    _geom_hbond_angle_DHA
    C2 H2B O1 2_545 0.97 2.60 3.415(2) 142
    C7 H7A F2 2_645 0.97 2.49 3.270(2) 137
    C18 H18 O2 3_665 0.93 2.55 3.308(2) 139
data_global
_journal_date_recd_electronic     2009-07-13
_journal_date_accepted     2009-07-20
_journal_name_full     'Acta Crystallographica, Section E'
_journal_year     2009
_journal_volume     65
_journal_issue      8
_journal_page_first     o1994
_journal_page_last     o1995
_journal_paper_category     QO
_journal_coeditor_code     BG2281
_publ_contact_author_name     'Yeon Tae Jeong'
_publ_contact_author_address
;
      Division of Image and Information Engineering
      Pukyong National University
      Busan 608-739
      Republic of Korea
;
_publ_contact_author_email     ytjeong@pknu.ac.kr
_publ_contact_author_fax     '+82-51-629-6408'
_publ_contact_author_phone     '+82-51-629-6411'
_publ_section_title
;
1-Chloroacetyl-2,6-bis(3-fluorophenyl)piperidin-4-one
;
loop_
    _publ_author_name
    _publ_author_footnote
    _publ_author_address
    'G. Aridoss' .
;     Division of Image Science and Information Engineering
      Pukyong National University
      Busan 608-739
      Republic of Korea
;
    'D. Gayathri'
;
Present address: Institute of Structural Biology and Biophysics-2,
Forschungszentrum J\"ulich,
D-52425 J\"ulich
Germany.
;
;     Centre of Advanced Study in Crystallography and Biophysics
      University of Madras
      Guindy Campus
      Chennai 600 025
      India
;
    'D. Velmurugan' .
;     Centre of Advanced Study in Crystallography and Biophysics
      University of Madras
      Guindy Campus
      Chennai 600 025
      India
;
    'M. S. Kim' .
;     Division of Image Science and Information Engineering
      Pukyong National University
      Busan 608-739
      Republic of Korea
;
    'Yeon Tae Jeong' .
;     Division of Image Science and Information Engineering
      Pukyong National University
      Busan 608-739
      Republic of Korea
;
