# Supplementary material for: 1-Chloro­acetyl-2,6-bis­(3-fluoro­phen­yl)piperidin-4-one
Source: Acta Crystallogr Sect E Struct Rep Online. 2009 Jul 25;65(Pt 8):o1994–5. doi: 10.1107/S1600536809028529 (PMC2977122; doi:10.1107/S1600536809028529)
Supplement: Supplementary file 2 [file e-65-o1994-Isup2.hkl]

#
# h,k,l, Fc-squared, Fo-squared, sigma(Fo-squared) and status flag
#
data_I
_shelx_title ' AD70 in P2(1)/n'
_shelx_refln_list_code          4
_shelx_F_calc_maximum      179.29
_exptl_crystal_F_000       752.00
_reflns_d_resolution_high  0.7556
 
loop_
 _symmetry_equiv_pos_as_xyz
 'x, y, z'
 '-x+1/2, y+1/2, -z+1/2'
 '-x, -y, -z'
 'x-1/2, -y-1/2, z-1/2'
 
_cell_length_a    10.7026
_cell_length_b     8.2017
_cell_length_c    19.0447
_cell_angle_alpha  90.000
_cell_angle_beta  100.629
_cell_angle_gamma  90.000
 
_shelx_F_squared_multiplier     1.000
 
loop_
 _refln_index_h
 _refln_index_k
 _refln_index_l
 _refln_F_squared_calc
 _refln_F_squared_meas
 _refln_F_squared_sigma
 _refln_observed_status
   2   0   0      146.63      171.81      1.95 o
   4   0   0     5274.73     5752.46     58.52 o
   6   0   0     4713.55     5367.47     54.73 o
   8   0   0      417.39      450.44      6.26 o
  10   0   0      276.78      266.41      4.23 o
  12   0   0       39.05       40.46      1.91 o
   1   1   0        5.32       16.69      0.43 o
   2   1   0     3357.25     3636.64     26.33 o
   3   1   0     1267.74     1234.25      9.04 o
   4   1   0     3276.89     3358.50     29.76 o
   5   1   0      326.43      338.15      2.71 o
   6   1   0      294.32      343.26      2.78 o
   7   1   0      519.07      471.94      7.13 o
   8   1   0      568.84      605.91      5.72 o
   9   1   0      101.84       88.76      1.36 o
  10   1   0      368.49      344.53      4.08 o
  11   1   0        2.03        0.77      0.45 o
  12   1   0       28.35       28.53      1.17 o
  13   1   0        2.66        1.75      0.64 o
   0   2   0     4922.74     5566.82     56.71 o
   1   2   0     9385.93    10064.28     99.65 o
   2   2   0    19686.44    19071.43    535.08 o
   3   2   0      339.50      382.21      2.98 o
   4   2   0      236.81      266.07      2.16 o
   5   2   0      478.20      549.06      4.50 o
   6   2   0     1749.07     1719.09     13.61 o
   7   2   0       83.75      113.74      1.34 o
   8   2   0      114.31      105.80      1.91 o
   9   2   0      183.51      172.31      2.42 o
  10   2   0      121.44      117.90      1.93 o
  11   2   0        0.36        0.98      0.64 o
  12   2   0       90.54      103.51      1.96 o
  13   2   0       15.58       15.80      1.16 o
   1   3   0     4317.45     4669.67     33.64 o
   2   3   0     1984.53     2020.60     15.72 o
   3   3   0       74.12       74.44      0.84 o
   4   3   0       72.92       61.62      0.80 o
   5   3   0      826.36      744.60      6.10 o
   6   3   0      201.76      210.39      5.52 o
   7   3   0       76.64       70.20      1.12 o
   8   3   0     2459.29     2431.75     20.86 o
   9   3   0       64.86       64.12      1.31 o
  10   3   0        0.02        0.45      0.43 o
  11   3   0      126.19      128.49      2.43 o
  12   3   0       32.50       30.64      1.26 o
  13   3   0        4.31        5.42      1.28 o
   0   4   0     1863.66     1781.54     18.41 o
   1   4   0      537.91      538.65      4.14 o
   2   4   0     6348.96     7342.79     52.83 o
   3   4   0      699.56      733.87      5.99 o
   4   4   0       18.60       22.25      0.90 o
   5   4   0       15.31       24.71      0.56 o
   6   4   0      547.83      544.31      5.14 o
   7   4   0      945.00      966.81      9.47 o
   8   4   0       65.35       67.88      1.27 o
   9   4   0      130.63      124.74      2.34 o
  10   4   0        8.99       11.37      0.82 o
  11   4   0       45.72       46.61      1.47 o
  12   4   0      117.72      114.33      2.43 o
   1   5   0      245.94      254.97      2.21 o
   2   5   0     2331.64     2376.45     18.60 o
   3   5   0      488.07      514.60      4.47 o
   4   5   0       38.73       28.34      0.98 o
   5   5   0      188.94      180.39      1.89 o
   6   5   0       24.73       17.18      1.14 o
   7   5   0       11.76       11.09      0.57 o
   8   5   0      139.52      131.42      2.42 o
   9   5   0       22.82       19.65      0.91 o
  10   5   0       38.10       41.61      1.35 o
  11   5   0        1.59        2.95      0.64 o
   0   6   0     1288.34     1324.76     13.98 o
   1   6   0       66.52       67.02      0.94 o
   2   6   0      260.23      263.08      2.93 o
   3   6   0       27.51       27.02      1.40 o
   4   6   0       26.52       34.19      0.75 o
   5   6   0       10.83        8.75      0.57 o
   6   6   0       95.39       94.28      1.71 o
   7   6   0      170.27      157.47      2.31 o
   8   6   0       69.99       66.85      1.42 o
   9   6   0        4.67        8.85      0.64 o
  10   6   0      146.79      144.55      2.74 o
  11   6   0        5.89        7.02      1.59 o
   1   7   0       53.11       47.80      1.42 o
   2   7   0     1068.20     1038.75      9.24 o
   3   7   0       28.94       29.02      0.78 o
   4   7   0       83.23       87.61      1.38 o
   5   7   0       11.07       10.24      0.59 o
   6   7   0      278.10      255.39      3.28 o
   7   7   0       35.35       32.67      1.02 o
   8   7   0       55.14       58.00      1.51 o
   9   7   0       14.63       12.69      0.86 o
  10   7   0       86.23      108.23      3.63 o
   0   8   0      278.77      286.83      5.41 o
   1   8   0       12.46       11.46      0.67 o
   2   8   0        4.13        5.66      0.64 o
   3   8   0       40.42       40.43      0.99 o
   4   8   0       51.49       43.04      1.02 o
   5   8   0       48.47       46.20      1.17 o
   6   8   0       97.68      105.88      1.88 o
   7   8   0       16.76       14.07      0.86 o
   8   8   0        7.96       10.25      0.87 o
   9   8   0       17.68       18.49      1.43 o
   1   9   0      158.06      162.38      2.71 o
   2   9   0       77.88       83.71      1.83 o
   3   9   0       16.29       17.37      0.96 o
   4   9   0       93.64       89.32      2.21 o
   5   9   0       37.21       33.81      1.47 o
   6   9   0        6.25        6.82      0.68 o
   7   9   0       14.69       14.02      0.82 o
   0  10   0        1.72        0.32      0.90 o
   1  10   0        1.18        1.42      0.69 o
   2  10   0       89.99      112.71      2.31 o
   3  10   0       36.79       33.29      1.53 o
   4  10   0       49.98       51.63      2.39 o
   5  10   0       14.20       18.50      2.23 o
 -13   0   1       31.85       31.24      2.07 o
 -11   0   1      216.55      204.23      4.62 o
  -9   0   1      387.67      368.14      5.87 o
  -7   0   1     1028.24     1066.85     11.38 o
  -5   0   1      736.55      784.20      8.32 o
  -3   0   1     3456.01     3657.40     37.28 o
  -1   0   1      335.21      319.89      3.39 o
   1   0   1     1994.60     2043.82     24.60 o
   3   0   1       63.10       66.91      0.91 o
   5   0   1     6641.74     7048.96     71.66 o
   7   0   1      120.36       96.86      3.86 o
   9   0   1      583.26      613.14      8.34 o
  11   0   1      137.80      120.85      3.26 o
  13   0   1        9.21       11.31      1.35 o
 -13   1   1        2.40        2.07      0.64 o
 -12   1   1       14.29       12.17      0.74 o
 -11   1   1       67.16       75.15      1.54 o
 -10   1   1       98.23      104.18      1.76 o
  -9   1   1      172.44      181.19      2.19 o
  -8   1   1        8.49        6.23      0.39 o
  -7   1   1      547.32      551.12      4.71 o
  -6   1   1      943.70     1056.06      7.91 o
  -5   1   1      769.46      708.23      5.36 o
  -4   1   1       11.22       18.00      0.43 o
  -3   1   1     7337.27     7939.43     57.00 o
  -2   1   1     4220.79     4606.77     33.27 o
  -1   1   1      244.05      248.26      2.37 o
   0   1   1      984.75      950.00      7.01 o
   1   1   1     2132.22     2117.78     19.58 o
   2   1   1     1581.01     1614.77     11.80 o
   3   1   1       23.66       21.26      0.50 o
   4   1   1     1885.18     2007.97     15.69 o
   5   1   1      247.89      253.01      2.26 o
   6   1   1        0.70        0.63      0.19 o
   7   1   1       16.76       11.89      0.52 o
   8   1   1       75.22       68.30      1.14 o
   9   1   1       74.54       69.91      1.36 o
  10   1   1        0.00       -0.42      0.42 o
  11   1   1       10.44       10.89      0.68 o
  12   1   1       17.57       20.89      0.93 o
  13   1   1        1.14        1.20      0.64 o
 -13   2   1        9.01        9.59      0.91 o
 -12   2   1       39.33       35.73      1.58 o
 -11   2   1      324.95      307.94      3.90 o
 -10   2   1        0.17        0.70      0.43 o
  -9   2   1        2.32        0.70      0.48 o
  -8   2   1      241.18      233.63      2.59 o
  -7   2   1      939.49      926.20     19.56 o
  -6   2   1       16.36       15.08      0.44 o
  -5   2   1      124.66      111.75      1.18 o
  -4   2   1      534.42      563.22      4.27 o
  -3   2   1       80.91       84.08      0.91 o
  -2   2   1      170.11      182.19      1.86 o
  -1   2   1      924.77      992.95      7.29 o
   0   2   1     7758.10     8392.76     60.36 o
   1   2   1      855.61      868.33      6.41 o
   2   2   1     3017.76     3033.52     23.46 o
   3   2   1     8634.56     9040.96     65.01 o
   4   2   1      489.76      553.29      4.49 o
   5   2   1       53.04       43.42      0.57 o
   6   2   1      536.30      569.11      4.83 o
   7   2   1      464.75      446.72      3.95 o
   8   2   1      163.16      180.59      2.45 o
   9   2   1       57.06       54.18      1.69 o
  10   2   1      139.41      139.95      2.17 o
  11   2   1      238.81      246.65      3.33 o
  12   2   1       34.44       39.29      1.22 o
  13   2   1       18.15       21.90      1.34 o
 -13   3   1       73.63       81.69      2.38 o
 -12   3   1       17.95       16.20      0.96 o
 -11   3   1        0.56        1.15      0.58 o
 -10   3   1      110.68      103.09      2.76 o
  -9   3   1       26.57       21.18      0.82 o
  -8   3   1        5.56        8.64      0.50 o
  -7   3   1        5.91        8.64      0.47 o
  -6   3   1      167.57      158.68      3.95 o
  -5   3   1     2545.78     2642.41     20.64 o
  -4   3   1     1277.11     1260.34      9.99 o
  -3   3   1     4039.27     4497.43     34.68 o
  -2   3   1      606.64      605.17      4.62 o
  -1   3   1       51.26       48.25      0.71 o
   0   3   1     1850.15     1779.63     12.96 o
   1   3   1       62.25       87.73      1.56 o
   2   3   1      102.72      131.16      1.29 o
   3   3   1        0.35        9.01      0.72 o
   4   3   1      245.19      267.31      2.40 o
   5   3   1       66.70       71.38      0.89 o
   6   3   1      771.87      761.59     14.74 o
   7   3   1     1079.08     1061.64      9.45 o
   8   3   1        8.31       11.06      0.62 o
   9   3   1       21.21       19.35      0.85 o
  10   3   1      300.74      291.84      3.67 o
  11   3   1        0.84        1.74      0.58 o
  12   3   1        7.71        8.61      0.80 o
  13   3   1       21.02       22.97      2.23 o
 -12   4   1       22.53       18.04      0.99 o
 -11   4   1       26.75       29.32      1.15 o
 -10   4   1       15.18       13.28      0.80 o
  -9   4   1      206.72      208.82      3.64 o
  -8   4   1       58.01       51.60      1.13 o
  -7   4   1      466.72      430.94      4.67 o
  -6   4   1       61.73       57.09      0.99 o
  -5   4   1      180.18      178.33      2.19 o
  -4   4   1      221.68      194.91      1.97 o
  -3   4   1      325.54      277.84      2.49 o
  -2   4   1      284.43      288.13      2.35 o
  -1   4   1      824.95      877.39      6.56 o
   0   4   1      623.03      600.68      4.61 o
   1   4   1      286.02      311.05      2.51 o
   2   4   1      132.10      117.26      1.11 o
   3   4   1      116.47      141.26      1.65 o
   4   4   1        5.42        7.62      0.54 o
   5   4   1     1213.88     1221.20     10.62 o
   6   4   1        2.50        3.55      0.35 o
   7   4   1      107.67       89.51      1.35 o
   8   4   1       52.26       44.63      0.97 o
   9   4   1      909.73      871.27     10.08 o
  10   4   1        0.13        0.32      0.55 o
  11   4   1       43.09       44.91      1.47 o
  12   4   1       38.34       32.07      1.35 o
 -12   5   1       57.47       56.78      3.51 o
 -11   5   1       10.78       12.38      0.87 o
 -10   5   1        6.91        7.78      0.75 o
  -9   5   1      145.93      146.34      2.25 o
  -8   5   1      186.09      173.24      2.47 o
  -7   5   1       83.63       73.97      1.59 o
  -6   5   1      141.68      132.85      1.94 o
  -5   5   1     1348.94     1332.87     11.55 o
  -4   5   1        6.00        7.46      0.45 o
  -3   5   1      329.24      343.76      3.10 o
  -2   5   1     2045.04     1967.97     15.48 o
  -1   5   1        4.24        5.48      0.43 o
   0   5   1      182.01      204.50      1.82 o
   1   5   1     1996.19     2020.66     14.85 o
   2   5   1      141.72      161.34      1.69 o
   3   5   1      118.53      119.22      2.01 o
   4   5   1       18.80       19.70      0.58 o
   5   5   1      108.52      113.75      1.52 o
   6   5   1        0.13        0.30      0.29 o
   7   5   1        1.51        1.40      0.43 o
   8   5   1       29.32       24.07      0.84 o
   9   5   1       17.77       14.24      0.83 o
  10   5   1       58.04       55.78      1.55 o
  11   5   1        1.76        0.91      0.58 o
 -11   6   1        0.19        0.00      0.74 o
 -10   6   1        8.62        5.89      0.75 o
  -9   6   1       55.24       52.88      1.31 o
  -8   6   1        1.72        1.46      0.45 o
  -7   6   1        5.21        8.56      0.59 o
  -6   6   1      319.46      322.91      3.79 o
  -5   6   1        2.72        4.51      0.36 o
  -4   6   1       59.82       47.82      0.90 o
  -3   6   1      271.91      256.38      5.50 o
  -2   6   1      278.36      296.05      3.02 o
  -1   6   1      168.89      158.84      1.72 o
   0   6   1       25.03       32.75      0.70 o
   1   6   1        3.02        2.27      0.25 o
   2   6   1        7.69        4.85      0.57 o
   3   6   1      179.68      176.37      1.89 o
   4   6   1      157.02      140.25      1.80 o
   5   6   1       48.93       36.02      0.91 o
   6   6   1        9.97       12.78      0.70 o
   7   6   1       45.23       38.00      1.29 o
   8   6   1       70.57       67.13      1.42 o
   9   6   1       22.59       17.20      0.96 o
  10   6   1        7.25        5.57      0.70 o
 -10   7   1       13.77       20.51      1.15 o
  -9   7   1       85.76       92.65      1.85 o
  -8   7   1        0.03        1.13      0.50 o
  -7   7   1      106.91       97.86      1.79 o
  -6   7   1       23.19       28.87      1.02 o
  -5   7   1       41.19       48.53      1.17 o
  -4   7   1      523.26      493.71      4.84 o
  -3   7   1       58.79       51.11      1.02 o
  -2   7   1       92.55       89.47      2.52 o
  -1   7   1      358.20      379.32      4.16 o
   0   7   1        0.51        0.37      0.35 o
   1   7   1      321.21      307.44      3.23 o
   2   7   1      267.33      263.20      2.86 o
   3   7   1      502.39      474.57      5.99 o
   4   7   1       41.45       38.11      0.89 o
   5   7   1      273.80      261.62      3.28 o
   6   7   1        2.31        3.04      0.50 o
   7   7   1       51.64       44.14      1.31 o
   8   7   1       89.87       86.02      1.70 o
   9   7   1        6.69        9.77      0.74 o
  10   7   1       22.80       25.80      1.80 o
  -9   8   1        1.99        3.92      0.92 o
  -8   8   1        8.41        8.77      0.71 o
  -7   8   1      196.14      189.82      2.82 o
  -6   8   1       14.97       15.57      0.79 o
  -5   8   1        3.72        1.77      0.47 o
  -4   8   1      187.10      192.56      2.43 o
  -3   8   1       51.05       55.51      1.25 o
  -2   8   1       13.02       10.12      0.59 o
  -1   8   1        4.19        5.12      0.58 o
   0   8   1      143.36      129.51      2.23 o
   1   8   1       12.04       13.20      0.87 o
   2   8   1        1.71        3.09      0.51 o
   3   8   1       30.20       32.78      0.89 o
   4   8   1       44.06       35.11      1.02 o
   5   8   1        0.50        1.93      0.51 o
   6   8   1        3.10        4.31      0.57 o
   7   8   1       25.05       22.47      1.07 o
   8   8   1       36.49       37.74      1.19 o
   9   8   1       61.68       66.99      3.51 o
  -7   9   1        1.76        1.34      0.57 o
  -6   9   1       97.35       90.45      1.88 o
  -5   9   1       39.37       35.09      1.29 o
  -4   9   1      187.73      174.09      4.79 o
  -3   9   1       75.34       70.97      1.67 o
  -2   9   1       40.55       41.04      1.34 o
  -1   9   1       25.48       25.72      1.07 o
   0   9   1      164.96      167.96      2.71 o
   1   9   1       60.89       59.81      1.51 o
   2   9   1        0.84        0.91      0.55 o
   3   9   1       54.61       53.37      2.26 o
   4   9   1        0.92        1.56      0.66 o
   5   9   1        3.78        2.95      0.64 o
   6   9   1        8.59       11.49      0.83 o
   7   9   1       38.81       42.58      1.70 o
  -5  10   1       88.31      101.75      4.47 o
  -4  10   1       97.90      103.69      3.16 o
  -3  10   1       16.91       18.89      0.99 o
  -2  10   1        5.37        6.45      0.80 o
  -1  10   1      153.01      171.31      2.99 o
   0  10   1       15.52       15.85      0.96 o
   1  10   1       31.41       31.83      1.28 o
   2  10   1        5.40        6.08      0.75 o
   3  10   1        0.97        0.74      0.74 o
   4  10   1        1.47        1.75      0.90 o
   5  10   1        3.36        4.78      1.59 o
 -14   0   2        0.00       -0.64      1.28 o
 -12   0   2      119.01      115.75      3.26 o
 -10   0   2      538.79      509.01      7.20 o
  -8   0   2      310.93      303.98      7.66 o
  -6   0   2      189.70      206.02      3.07 o
  -4   0   2    15906.79    16358.80    165.74 o
  -2   0   2       45.52       54.21      0.78 o
   0   0   2        3.44       16.91      0.64 o
   2   0   2     1712.10     1693.36     17.53 o
   4   0   2       32.91       45.36      0.89 o
   6   0   2       62.82       59.50      1.01 o
   8   0   2      686.73      697.83      9.13 o
  10   0   2      336.35      313.33      6.04 o
  12   0   2        0.13        1.12      0.90 o
 -14   1   2        0.65        0.00      1.28 o
 -13   1   2        0.33        0.49      0.60 o
 -12   1   2       26.02       21.71      0.91 o
 -11   1   2        5.04        7.02      0.57 o
 -10   1   2      116.25      111.90      1.85 o
  -9   1   2       56.36       56.42      1.08 o
  -8   1   2      457.65      406.83      3.67 o
  -7   1   2        6.18       14.31      0.70 o
  -6   1   2      547.86      594.30      4.60 o
  -5   1   2       13.39       16.52      0.32 o
  -4   1   2     1381.18     1371.13     10.07 o
  -3   1   2     3620.88     4025.00     33.46 o
  -2   1   2    14775.61    14544.57    280.97 o
  -1   1   2     8597.15     8887.40     98.90 o
   0   1   2     3972.87     3905.77     28.39 o
   1   1   2      579.80      569.22      4.53 o
   2   1   2      494.12      518.15      3.87 o
   3   1   2     2046.85     2002.95     15.58 o
   4   1   2     1803.76     1847.55     14.47 o
   5   1   2      943.87     1033.38      8.31 o
   6   1   2     1425.17     1571.83     12.50 o
   7   1   2       78.77       65.64      1.13 o
   8   1   2       19.20       17.42      0.60 o
   9   1   2        0.71        0.37      0.35 o
  10   1   2       24.78       26.65      0.88 o
  11   1   2        4.05        4.21      0.53 o
  12   1   2        4.65        4.61      0.64 o
  13   1   2       14.69       13.57      0.96 o
 -13   2   2        5.01        6.65      0.80 o
 -12   2   2       10.50       12.85      0.92 o
 -11   2   2       14.43       14.51      1.03 o
 -10   2   2      195.77      191.17      2.94 o
  -9   2   2      878.56      870.10      8.84 o
  -8   2   2       42.48       37.03      0.84 o
  -7   2   2       12.57       12.31      0.78 o
  -6   2   2      441.09      403.50      3.47 o
  -5   2   2      501.55      572.72      4.40 o
  -4   2   2      115.34      108.32      1.83 o
  -3   2   2      221.33      239.91      1.93 o
  -2   2   2     9320.76     9820.30     77.69 o
  -1   2   2      308.10      291.25      2.25 o
   0   2   2     1074.87     1100.43      8.07 o
   1   2   2     6915.59     7497.38     53.89 o
   2   2   2      285.48      249.26      1.98 o
   3   2   2      141.95      158.81      1.37 o
   4   2   2     1631.10     1774.99     12.97 o
   5   2   2      201.18      177.55      1.74 o
   6   2   2     1496.50     1522.16     12.11 o
   7   2   2        0.88        1.29      0.70 o
   8   2   2      158.49      163.69      2.28 o
   9   2   2       35.79       27.48      0.86 o
  10   2   2        0.15        0.58      0.38 o
  11   2   2        2.32        1.75      0.53 o
  12   2   2       27.12       26.72      1.02 o
  13   2   2       52.12       56.47      1.90 o
 -13   3   2        9.54       10.73      1.10 o
 -12   3   2       31.09       37.54      1.35 o
 -11   3   2        0.02        0.38      0.51 o
 -10   3   2        0.01        0.32      0.51 o
  -9   3   2       98.19       76.87      1.63 o
  -8   3   2     2587.46     2636.69     24.55 o
  -7   3   2        0.34        0.85      0.48 o
  -6   3   2       15.44       15.74      0.58 o
  -5   3   2      593.48      607.23      4.70 o
  -4   3   2     1744.16     1832.43     14.38 o
  -3   3   2       39.14       36.77      0.56 o
  -2   3   2     2089.49     2358.55     18.22 o
  -1   3   2     2353.19     2484.06     18.00 o
   0   3   2     3369.17     3475.68     25.05 o
   1   3   2     5772.63     6067.98     43.61 o
   2   3   2     4082.07     4464.22     32.20 o
   3   3   2       35.65       36.54      1.09 o
   4   3   2     2902.02     3168.36     24.44 o
   5   3   2      458.29      513.03      4.34 o
   6   3   2       69.72       61.76      0.99 o
   7   3   2      253.14      248.68      2.68 o
   8   3   2      105.04       88.58      1.84 o
   9   3   2        3.56        2.23      0.43 o
  10   3   2       69.68       67.64      1.47 o
  11   3   2       12.19       15.99      0.79 o
  12   3   2       14.86       16.75      0.96 o
  13   3   2        1.42        1.91      1.28 o
 -12   4   2       33.48       37.45      1.47 o
 -11   4   2       45.57       43.35      1.69 o
 -10   4   2       66.05       69.48      1.63 o
  -9   4   2        7.45        8.46      0.59 o
  -8   4   2       84.92       83.37      1.48 o
  -7   4   2      737.42      724.40      7.32 o
  -6   4   2        0.05        0.56      0.25 o
  -5   4   2       12.67       12.26      0.44 o
  -4   4   2     3595.95     3597.38     27.91 o
  -3   4   2     2342.07     2463.43     19.24 o
  -2   4   2      286.42      305.98      3.23 o
  -1   4   2      412.96      479.21      3.75 o
   0   4   2     1268.96     1311.98      9.68 o
   1   4   2      100.33      100.83      1.00 o
   2   4   2        0.62        1.36      0.27 o
   3   4   2      516.74      637.87      5.30 o
   4   4   2      246.97      297.29      2.73 o
   5   4   2      731.74      724.23      7.13 o
   6   4   2      940.64      961.86      9.49 o
   7   4   2      678.15      650.16      8.40 o
   8   4   2      109.67       92.53      1.43 o
   9   4   2       45.95       45.18      1.17 o
  10   4   2       33.66       34.93      1.19 o
  11   4   2        0.67        1.10      0.58 o
  12   4   2        0.62        0.05      0.54 o
 -12   5   2        0.72        0.32      1.28 o
 -11   5   2        0.60        1.18      0.58 o
 -10   5   2       12.32       10.63      0.80 o
  -9   5   2        0.03       -0.26      0.38 o
  -8   5   2        1.37        2.30      0.43 o
  -7   5   2        0.11        0.19      0.43 o
  -6   5   2       24.18       22.61      0.79 o
  -5   5   2       38.13       32.81      0.81 o
  -4   5   2        2.25        2.81      0.26 o
  -3   5   2      151.43      153.82      4.52 o
  -2   5   2      591.22      557.54      4.36 o
  -1   5   2      175.54      180.00      1.80 o
   0   5   2      681.03      708.14      5.44 o
   1   5   2        0.42        2.20      0.43 o
   2   5   2      237.16      232.23      2.22 o
   3   5   2       23.89       14.05      0.46 o
   4   5   2      517.07      515.39      5.36 o
   5   5   2       52.98       61.83      1.21 o
   6   5   2      547.84      527.44      5.09 o
   7   5   2       17.58       20.18      0.87 o
   8   5   2       44.96       42.15      1.10 o
   9   5   2        4.29        7.85      0.70 o
  10   5   2       99.25       88.50      2.03 o
  11   5   2        0.02        0.05      0.66 o
 -11   6   2       21.08       20.85      1.15 o
 -10   6   2      116.58      106.32      2.27 o
  -9   6   2      122.06      120.25      2.05 o
  -8   6   2       60.81       51.75      1.27 o
  -7   6   2      647.71      628.93      6.67 o
  -6   6   2     1245.35     1231.58     12.05 o
  -5   6   2       12.74       12.69      1.45 o
  -4   6   2      242.13      217.90      2.82 o
  -3   6   2        1.01        5.93      1.39 o
  -2   6   2      165.50      155.49      3.23 o
  -1   6   2      175.37      191.70      1.98 o
   0   6   2       40.50       32.41      0.60 o
   1   6   2        0.16        0.50      0.24 o
   2   6   2        5.88        5.83      0.36 o
   3   6   2      234.83      267.30      2.70 o
   4   6   2       13.30       15.05      0.52 o
   5   6   2       44.98       44.10      1.02 o
   6   6   2        0.23       -0.12      0.36 o
   7   6   2      166.10      150.81      2.25 o
   8   6   2      105.84      111.02      1.94 o
   9   6   2        0.16        0.08      0.48 o
  10   6   2        4.28        4.68      0.67 o
 -10   7   2       28.22       32.95      1.34 o
  -9   7   2        3.44        3.34      0.59 o
  -8   7   2       51.78       50.29      1.31 o
  -7   7   2        1.80        1.70      0.47 o
  -6   7   2      410.39      376.47      4.36 o
  -5   7   2        1.02        2.90      1.03 o
  -4   7   2       10.25       16.46      0.81 o
  -3   7   2      101.82       99.57      1.47 o
  -2   7   2     1007.20      988.38     14.78 o
  -1   7   2        9.79        8.62      0.57 o
   0   7   2      525.39      527.11      5.50 o
   1   7   2      215.88      200.73      2.30 o
   2   7   2        3.32        2.06      0.36 o
   3   7   2        0.45        0.64      0.33 o
   4   7   2      218.14      249.39      3.14 o
   5   7   2       88.27       81.81      1.74 o
   6   7   2      125.25      119.07      1.99 o
   7   7   2        0.06        0.45      0.43 o
   8   7   2      229.63      232.77      3.25 o
   9   7   2       46.20       55.54      1.63 o
  -9   8   2      116.56      119.19      3.26 o
  -8   8   2        3.75        2.62      0.57 o
  -7   8   2        0.11        0.23      0.47 o
  -6   8   2       57.33       55.69      1.34 o
  -5   8   2       80.16       74.77      1.54 o
  -4   8   2       20.36       21.13      0.78 o
  -3   8   2       21.90       20.74      0.82 o
  -2   8   2      207.21      209.63      2.76 o
  -1   8   2       23.12       23.76      0.86 o
   0   8   2      114.35      111.19      2.03 o
   1   8   2       21.03       22.78      1.00 o
   2   8   2      186.03      188.95      3.36 o
   3   8   2       29.86       26.40      0.86 o
   4   8   2      158.31      142.05      2.54 o
   5   8   2      378.72      359.20      4.33 o
   6   8   2       37.86       42.74      1.28 o
   7   8   2        4.54        5.24      0.62 o
   8   8   2       65.18       70.27      1.65 o
   9   8   2        3.57        4.78      1.28 o
  -7   9   2       41.88       40.35      1.28 o
  -6   9   2       14.90       13.14      0.82 o
  -5   9   2      138.66      143.85      2.63 o
  -4   9   2       11.60       13.61      0.82 o
  -3   9   2        4.96        6.57      0.67 o
  -2   9   2       38.21       39.34      1.28 o
  -1   9   2       85.28       90.54      1.91 o
   0   9   2        2.99        3.09      0.64 o
   1   9   2        5.46        4.94      0.64 o
   2   9   2       55.24       59.93      1.55 o
   3   9   2        0.19        0.64      0.55 o
   4   9   2       44.45       46.76      2.52 o
   5   9   2       33.15       28.95      1.12 o
   6   9   2        0.05       -0.40      0.67 o
   7   9   2        1.80        2.14      1.00 o
  -5  10   2        5.40        2.23      1.28 o
  -4  10   2        2.63        3.19      0.90 o
  -3  10   2        3.58        4.43      0.64 o
  -2  10   2        0.95        2.23      0.64 o
  -1  10   2       22.19       25.57      1.43 o
   0  10   2        5.32        4.39      0.70 o
   1  10   2        3.43        5.67      1.01 o
   2  10   2      111.32      119.74      2.39 o
   3  10   2       18.32       18.00      1.16 o
   4  10   2        0.14       -0.48      0.90 o
   5  10   2       27.90       25.20      2.55 o
 -13   0   3       30.64       34.16      1.80 o
 -11   0   3        8.36        4.57      0.70 o
  -9   0   3        8.09       13.79      0.79 o
  -7   0   3      190.92      172.50      2.82 o
  -5   0   3     1086.10     1258.50     14.98 o
  -3   0   3     3044.39     2722.14     27.80 o
  -1   0   3     6428.55     6672.10    112.20 o
   1   0   3    14022.85    12175.34    246.57 o
   3   0   3       14.45        9.08      0.24 o
   5   0   3     1373.43     1265.98     14.50 o
   7   0   3       55.45       36.10      1.22 o
   9   0   3      440.96      402.82      5.82 o
  11   0   3       88.18       78.61      2.59 o
  13   0   3       47.29       55.82      3.51 o
 -14   1   3        4.68        5.10      1.59 o
 -13   1   3        2.28        3.05      0.79 o
 -12   1   3        0.78        0.35      0.45 o
 -11   1   3       70.20       67.88      1.45 o
 -10   1   3       40.88       43.59      1.13 o
  -9   1   3     1810.55     1862.84     17.05 o
  -8   1   3       10.03        9.73      0.42 o
  -7   1   3      227.30      217.99      1.98 o
  -6   1   3        2.09        0.78      0.20 o
  -5   1   3       30.97       16.74      0.34 o
  -4   1   3      113.17      118.15      1.11 o
  -3   1   3      458.04      443.80      3.41 o
  -2   1   3     4521.34     4726.73     34.12 o
  -1   1   3     1015.52     1043.50      8.12 o
   0   1   3        0.00        1.91      0.23 o
   1   1   3    14552.71    13962.29    270.12 o
   2   1   3      375.86      372.16      2.84 o
   3   1   3     4815.71     5049.59     38.97 o
   4   1   3      514.09      489.66      4.06 o
   5   1   3      921.61     1006.73      8.10 o
   6   1   3      338.76      345.74      3.08 o
   7   1   3      222.70      217.89      2.76 o
   8   1   3        5.44        7.71      0.46 o
   9   1   3      222.49      193.70      2.59 o
  10   1   3        0.06        0.09      0.38 o
  11   1   3        9.17        7.48      0.65 o
  12   1   3        0.01       -0.24      0.48 o
  13   1   3      108.68      117.56      3.61 o
 -13   2   3       12.42       15.15      0.99 o
 -12   2   3       22.57       22.08      1.07 o
 -11   2   3       44.97       47.29      1.39 o
 -10   2   3      278.01      296.16      3.65 o
  -9   2   3       53.84       40.16      1.53 o
  -8   2   3       12.35        7.70      0.53 o
  -7   2   3       94.56      101.66      1.66 o
  -6   2   3       28.62       36.31      0.56 o
  -5   2   3      761.78      847.85      6.39 o
  -4   2   3       80.83      100.21      1.10 o
  -3   2   3      629.27      636.10      4.79 o
  -2   2   3     1013.11      986.66      7.73 o
  -1   2   3     8736.91     9354.92     67.64 o
   0   2   3     2251.52     2262.12     17.40 o
   1   2   3      351.40      370.40      3.01 o
   2   2   3       35.90       22.75      0.31 o
   3   2   3     1764.52     1676.28     12.24 o
   4   2   3        8.30       19.17      0.42 o
   5   2   3        4.62        8.72      0.36 o
   6   2   3        2.61        5.21      0.76 o
   7   2   3       34.91       32.67      0.88 o
   8   2   3       24.43       22.82      1.26 o
   9   2   3       10.36       13.18      0.64 o
  10   2   3      116.70      116.02      1.97 o
  11   2   3      166.71      172.04      2.59 o
  12   2   3        0.69        0.54      0.53 o
  13   2   3       12.47       15.17      1.35 o
 -13   3   3        0.84        1.17      0.74 o
 -12   3   3       30.13       26.78      1.19 o
 -11   3   3      241.40      239.68      3.71 o
 -10   3   3        0.26        0.00      0.48 o
  -9   3   3      240.14      232.23      2.93 o
  -8   3   3        9.25       10.83      0.99 o
  -7   3   3     2030.27     2021.54     17.39 o
  -6   3   3      282.74      277.48      6.07 o
  -5   3   3        5.33        3.74      0.44 o
  -4   3   3       41.14       48.20      0.68 o
  -3   3   3      363.71      359.54      3.00 o
  -2   3   3       57.65       69.01      0.75 o
  -1   3   3       89.16       87.01      0.84 o
   0   3   3      388.89      426.66      3.31 o
   1   3   3     1897.99     1916.22     13.94 o
   2   3   3      381.12      397.53      3.09 o
   3   3   3     7276.88     7813.05     60.54 o
   4   3   3        2.08        3.74      0.70 o
   5   3   3      169.92      165.18      1.88 o
   6   3   3      124.93       98.57      1.35 o
   7   3   3      916.24      873.54      7.95 o
   8   3   3       69.07       55.13      1.56 o
   9   3   3       10.36       11.42      0.65 o
  10   3   3       14.24       14.39      0.76 o
  11   3   3        4.05        3.63      0.55 o
  12   3   3       46.79       45.51      1.51 o
 -12   4   3       31.21       30.47      1.31 o
 -11   4   3      240.76      244.84      3.74 o
 -10   4   3       56.48       59.33      1.51 o
  -9   4   3        9.87        7.63      0.57 o
  -8   4   3       93.40       85.37      1.54 o
  -7   4   3     1968.13     1937.90     18.24 o
  -6   4   3      127.91      114.36      1.66 o
  -5   4   3       65.93       73.65      2.07 o
  -4   4   3        2.81        0.51      0.46 o
  -3   4   3     1588.11     1670.77     12.29 o
  -2   4   3        5.15        8.21      0.41 o
  -1   4   3      168.25      154.13      1.41 o
   0   4   3      222.24      240.17      2.01 o
   1   4   3      604.06      680.71      5.17 o
   2   4   3      703.77      761.08      5.77 o
   3   4   3      679.62      794.48      6.52 o
   4   4   3      231.47      233.82      2.38 o
   5   4   3     1721.56     1684.85     19.21 o
   6   4   3      324.78      325.37      3.36 o
   7   4   3      210.89      203.98      2.40 o
   8   4   3       13.12       10.06      0.59 o
   9   4   3      174.80      171.17      2.53 o
  10   4   3       68.73       62.73      1.58 o
  11   4   3       63.70       71.35      1.83 o
  12   4   3        0.31        0.46      0.77 o
 -12   5   3       24.92       25.20      2.55 o
 -11   5   3       28.51       33.59      1.31 o
 -10   5   3        1.64        1.02      0.51 o
  -9   5   3        0.13        0.19      0.43 o
  -8   5   3        1.14        0.77      0.43 o
  -7   5   3      579.17      563.08      6.28 o
  -6   5   3      350.04      322.22      3.31 o
  -5   5   3        9.97        4.77      0.36 o
  -4   5   3        4.91        4.62      0.36 o
  -3   5   3      725.40      684.45     11.19 o
  -2   5   3       73.78       72.14      0.99 o
  -1   5   3       71.94       79.20      0.90 o
   0   5   3      343.73      373.52      3.06 o
   1   5   3     1040.38     1032.58      7.79 o
   2   5   3       53.50       49.15      1.36 o
   3   5   3      820.80      833.17      7.41 o
   4   5   3       17.80       14.49      0.55 o
   5   5   3        7.49       10.58      0.58 o
   6   5   3        2.20        1.34      0.31 o
   7   5   3       90.14       73.49      1.25 o
   8   5   3       43.74       38.87      1.24 o
   9   5   3        1.11        0.40      0.48 o
  10   5   3       21.39       20.54      1.03 o
  11   5   3        3.71        4.07      0.67 o
 -11   6   3       78.38       84.92      2.11 o
 -10   6   3       13.31       17.29      0.96 o
  -9   6   3       22.79       19.30      0.88 o
  -8   6   3        1.16        0.96      0.43 o
  -7   6   3      169.54      174.99      2.51 o
  -6   6   3      150.69      146.79      2.27 o
  -5   6   3      143.17      121.74      1.65 o
  -4   6   3        2.99        7.26      1.18 o
  -3   6   3        4.98        3.58      0.39 o
  -2   6   3      249.19      226.06      2.45 o
  -1   6   3     1550.04     1586.68     13.62 o
   0   6   3      261.05      267.73      2.35 o
   1   6   3      528.00      578.80      5.25 o
   2   6   3      992.12      997.84      8.19 o
   3   6   3      181.51      163.99      2.70 o
   4   6   3        1.08        0.86      0.27 o
   5   6   3      264.94      250.78      3.05 o
   6   6   3        1.63        3.24      0.75 o
   7   6   3      145.05      138.50      2.10 o
   8   6   3       34.98       33.54      1.05 o
   9   6   3       43.63       41.85      1.39 o
  10   6   3       38.34       37.18      1.39 o
 -10   7   3        0.16        0.43      0.54 o
  -9   7   3      336.93      356.85      4.47 o
  -8   7   3      422.19      419.61      4.96 o
  -7   7   3        0.06        1.11      0.45 o
  -6   7   3        9.17        9.54      0.64 o
  -5   7   3      145.08      125.22      1.77 o
  -4   7   3       40.30       37.33      0.91 o
  -3   7   3      305.78      282.75      3.66 o
  -2   7   3      107.06      109.11      2.69 o
  -1   7   3      356.52      362.98      4.05 o
   0   7   3      207.69      194.37      2.51 o
   1   7   3     1413.33     1446.53     12.58 o
   2   7   3       24.66       20.86      0.83 o
   3   7   3        0.06        0.04      0.27 o
   4   7   3       54.22       45.12      1.11 o
   5   7   3      147.69      120.35      3.30 o
   6   7   3      143.97      134.99      2.32 o
   7   7   3        1.78        2.27      0.50 o
   8   7   3       13.96       14.32      0.82 o
   9   7   3      153.33      183.16      4.05 o
  -9   8   3        0.00        0.16      0.64 o
  -8   8   3       19.62       20.47      1.30 o
  -7   8   3       85.59       83.51      1.74 o
  -6   8   3        0.34        0.68      0.50 o
  -5   8   3      289.51      304.69      4.08 o
  -4   8   3       17.04       19.07      0.88 o
  -3   8   3      134.47      136.17      2.05 o
  -2   8   3        0.23        0.13      0.43 o
  -1   8   3        9.00       10.90      0.59 o
   0   8   3       80.83       83.75      1.54 o
   1   8   3       49.44       45.17      1.28 o
   2   8   3      274.09      265.40      7.73 o
   3   8   3        8.01        5.84      0.53 o
   4   8   3       41.22       42.36      1.28 o
   5   8   3      499.06      513.96      9.85 o
   6   8   3        1.92        1.72      0.52 o
   7   8   3       41.42       38.19      1.19 o
   8   8   3        9.39       10.45      0.76 o
  -7   9   3        1.74        2.70      0.79 o
  -6   9   3       30.83       34.79      1.17 o
  -5   9   3       20.98       29.66      1.19 o
  -4   9   3        1.04        0.99      0.47 o
  -3   9   3       50.77       47.15      1.25 o
  -2   9   3       38.99       38.31      1.28 o
  -1   9   3       16.10       16.28      0.91 o
   0   9   3       66.98       70.75      1.63 o
   1   9   3        4.89        3.24      0.58 o
   2   9   3        3.25        3.67      0.64 o
   3   9   3       16.71       19.50      1.10 o
   4   9   3        2.18        2.45      0.74 o
   5   9   3        0.31        1.20      0.64 o
   6   9   3       27.09       27.15      1.15 o
   7   9   3      116.11      134.99      3.72 o
  -4  10   3        0.05       -0.96      1.28 o
  -3  10   3        7.75        8.67      0.92 o
  -2  10   3        8.35       11.81      1.03 o
  -1  10   3      219.25      248.98      4.42 o
   0  10   3       10.02        9.05      0.97 o
   1  10   3       97.15      113.91      2.39 o
   2  10   3       37.95       40.32      1.39 o
   3  10   3      112.19      119.16      9.89 o
   4  10   3       77.81       93.14      4.15 o
 -12   0   4        2.48        2.23      0.90 o
 -10   0   4      158.68      134.14      2.64 o
  -8   0   4      216.20      223.22      2.93 o
  -6   0   4     1091.72     1176.62     14.11 o
  -4   0   4      438.75      405.30      4.46 o
  -2   0   4      381.00      361.36      3.87 o
   2   0   4    11470.67    11828.13    119.99 o
   4   0   4     4075.13     4171.81     42.67 o
   6   0   4     2522.85     2667.61     32.14 o
   8   0   4       72.35       67.52      1.59 o
  10   0   4        2.02        1.75      0.66 o
  12   0   4       22.68       23.61      1.58 o
 -14   1   4        0.01       -0.96      1.28 o
 -13   1   4        6.84        6.77      0.92 o
 -12   1   4       26.54       28.50      1.15 o
 -11   1   4      167.06      154.02      2.31 o
 -10   1   4      400.60      405.17      4.65 o
  -9   1   4       55.45       54.23      1.50 o
  -8   1   4        5.05        3.75      0.35 o
  -7   1   4      204.15      222.53      1.98 o
  -6   1   4      368.41      357.91      2.93 o
  -5   1   4       37.84       50.18      0.65 o
  -4   1   4        4.44        6.83      1.38 o
  -3   1   4      325.91      323.30      2.52 o
  -2   1   4      851.01      823.44      6.07 o
  -1   1   4      342.40      372.86      3.42 o
   0   1   4      246.82      253.68      1.96 o
   1   1   4       30.81       41.27      0.69 o
   2   1   4     1112.53     1121.40      8.24 o
   3   1   4       55.83       55.98      0.92 o
   4   1   4      299.04      373.67      3.20 o
   5   1   4      375.96      369.97      3.23 o
   6   1   4     1134.40     1076.52      8.72 o
   7   1   4        3.40        2.94      0.33 o
   8   1   4       58.40       50.82      0.99 o
   9   1   4       79.14       62.49      1.31 o
  10   1   4        3.55        3.15      0.50 o
  11   1   4        0.01        0.66      0.50 o
  12   1   4       11.28        9.80      0.83 o
  13   1   4        6.39        7.34      1.59 o
 -13   2   4        2.88        4.18      0.67 o
 -12   2   4        4.77        4.20      0.67 o
 -11   2   4       24.76       26.03      1.07 o
 -10   2   4      135.13      130.62      2.30 o
  -9   2   4      123.89      112.50      1.59 o
  -8   2   4       23.64       22.55      0.64 o
  -7   2   4       31.55       24.22      0.50 o
  -6   2   4       61.61       53.85      0.73 o
  -5   2   4      469.04      466.71      3.69 o
  -4   2   4      311.69      283.98      2.29 o
  -3   2   4      154.98      149.28      1.39 o
  -2   2   4     1829.58     1773.11     13.72 o
  -1   2   4       18.85       18.67      0.30 o
   0   2   4     1071.47      966.52      7.11 o
   1   2   4       41.74       43.23      0.49 o
   2   2   4      287.94      262.98      2.11 o
   3   2   4       21.15       27.78      0.46 o
   4   2   4       19.50       14.02      0.67 o
   5   2   4      266.41      298.47      2.70 o
   6   2   4        3.54        4.93      0.29 o
   7   2   4      193.06      200.05      2.53 o
   8   2   4      422.81      406.92      4.59 o
   9   2   4       92.85       78.53      1.45 o
  10   2   4      104.33      110.00      1.93 o
  11   2   4       40.03       45.66      1.28 o
  12   2   4        0.21        0.18      0.53 o
  13   2   4       25.46       32.22      2.55 o
 -13   3   4       23.64       20.76      1.15 o
 -12   3   4      115.77      127.66      2.76 o
 -11   3   4       92.13       97.02      2.06 o
 -10   3   4       14.74       13.36      0.80 o
  -9   3   4      532.31      516.83      5.55 o
  -8   3   4      155.70      157.08      2.16 o
  -7   3   4        0.45        1.28      0.38 o
  -6   3   4        7.23        6.00      0.75 o
  -5   3   4       25.12       25.90      0.44 o
  -4   3   4     1848.72     1992.67     14.56 o
  -3   3   4     4720.66     4880.24     38.36 o
  -2   3   4      150.33      135.53      1.30 o
  -1   3   4      144.57      142.68      1.57 o
   0   3   4     1681.96     1680.97     13.06 o
   1   3   4      108.41       85.16      0.85 o
   2   3   4      112.27      127.05      2.24 o
   3   3   4        1.34        2.37      0.30 o
   4   3   4        1.16        4.38      0.35 o
   5   3   4        0.69        0.27      0.21 o
   6   3   4      114.03      101.75      1.38 o
   7   3   4        1.07        0.84      0.33 o
   8   3   4     1031.55      998.20     10.06 o
   9   3   4        4.47        3.19      0.47 o
  10   3   4      158.23      155.07      2.39 o
  11   3   4        2.78        1.98      0.57 o
  12   3   4       35.97       43.46      1.31 o
 -13   4   4        3.27        4.47      1.59 o
 -12   4   4        4.85        8.73      0.83 o
 -11   4   4      131.69      139.14      2.59 o
 -10   4   4        1.24        1.20      0.48 o
  -9   4   4      197.64      187.72      2.59 o
  -8   4   4        9.96       10.96      0.59 o
  -7   4   4      111.68      117.94      1.82 o
  -6   4   4      169.97      170.72      1.99 o
  -5   4   4      184.95      185.92      3.52 o
  -4   4   4       41.15       17.86      0.93 o
  -3   4   4     1179.20     1254.53      9.31 o
  -2   4   4     2518.44     2767.20     20.11 o
  -1   4   4       30.01       33.00      0.74 o
   0   4   4      286.13      309.71      2.52 o
   1   4   4     1282.45     1350.82      9.97 o
   2   4   4      316.04      273.73      2.46 o
   3   4   4      341.51      343.33      3.06 o
   4   4   4      107.90       98.75      1.51 o
   5   4   4      168.25      149.04      1.79 o
   6   4   4        6.46        5.21      0.39 o
   7   4   4       42.37       43.42      0.92 o
   8   4   4       72.52       69.36      1.36 o
   9   4   4        2.64        3.87      0.55 o
  10   4   4       43.60       49.60      1.31 o
  11   4   4        8.14        8.54      0.83 o
 -12   5   4        0.01       -0.64      1.28 o
 -11   5   4        1.05        0.89      0.51 o
 -10   5   4      143.28      141.64      2.30 o
  -9   5   4      187.65      184.52      2.61 o
  -8   5   4       10.77        9.33      0.57 o
  -7   5   4      652.73      625.32      6.53 o
  -6   5   4      475.19      464.95      4.53 o
  -5   5   4      251.44      247.52      2.64 o
  -4   5   4      131.08      128.09      2.09 o
  -3   5   4       40.60       29.16      0.73 o
  -2   5   4      219.34      185.08      1.85 o
  -1   5   4      604.23      634.53      4.94 o
   0   5   4      558.59      522.98      4.11 o
   1   5   4       15.75       20.66      0.57 o
   2   5   4     1070.04     1121.35     19.98 o
   3   5   4       64.01       72.92      1.38 o
   4   5   4       89.41       82.11      1.97 o
   5   5   4      168.88      149.02      1.86 o
   6   5   4       71.01       65.52      1.12 o
   7   5   4       16.87       17.45      0.67 o
   8   5   4        1.98        2.68      0.47 o
   9   5   4       20.41       21.56      0.96 o
  10   5   4        7.30        6.88      0.70 o
  11   5   4       12.71       16.56      1.03 o
 -11   6   4       45.99       51.42      1.66 o
 -10   6   4        0.35        0.46      0.47 o
  -9   6   4       59.07       53.10      1.31 o
  -8   6   4       30.22       31.56      1.02 o
  -7   6   4       46.12       37.53      1.29 o
  -6   6   4        1.27        0.43      0.39 o
  -5   6   4        4.02        2.04      0.39 o
  -4   6   4       26.02       27.16      0.75 o
  -3   6   4      256.89      253.08      2.79 o
  -2   6   4       34.06       35.24      0.78 o
  -1   6   4       41.94       40.89      1.69 o
   0   6   4      149.09      139.48      1.54 o
   1   6   4       60.89       58.47      0.91 o
   2   6   4       62.41       57.52      0.91 o
   3   6   4      125.25      118.98      1.43 o
   4   6   4      277.26      232.20      2.60 o
   5   6   4      112.38      108.22      1.58 o
   6   6   4        2.38        3.96      0.39 o
   7   6   4       43.69       39.89      1.05 o
   8   6   4       80.81       73.42      1.84 o
   9   6   4       11.19       14.68      0.91 o
  10   6   4       31.62       35.46      1.35 o
 -10   7   4       31.29       28.10      1.14 o
  -9   7   4        1.73        1.47      0.57 o
  -8   7   4       16.98       14.67      0.89 o
  -7   7   4        6.49        4.06      0.57 o
  -6   7   4       36.74       36.42      1.05 o
  -5   7   4       11.34        9.48      0.54 o
  -4   7   4        3.26        1.33      0.39 o
  -3   7   4      565.04      590.67      5.62 o
  -2   7   4        0.63        1.38      0.39 o
  -1   7   4      450.48      431.03      4.68 o
   0   7   4       45.95       46.65      1.05 o
   1   7   4      302.80      297.51      5.35 o
   2   7   4      352.14      341.41      4.40 o
   3   7   4        1.94        2.83      0.36 o
   4   7   4       19.82       23.85      1.43 o
   5   7   4       62.25       61.47      1.34 o
   6   7   4      148.61      138.50      2.22 o
   7   7   4        9.19        7.57      0.59 o
   8   7   4       39.93       39.19      1.22 o
   9   7   4        1.49        1.23      0.78 o
  -9   8   4       12.50       13.71      1.44 o
  -8   8   4      114.93      124.39      2.50 o
  -7   8   4        0.35        0.08      0.60 o
  -6   8   4       97.81       95.47      1.79 o
  -5   8   4        0.15        0.37      0.39 o
  -4   8   4       18.38       21.76      1.12 o
  -3   8   4      160.91      152.90      2.25 o
  -2   8   4       13.85       10.33      0.59 o
  -1   8   4      210.76      208.46      2.74 o
   0   8   4        0.10        0.06      0.43 o
   1   8   4        5.92        7.51      0.57 o
   2   8   4      181.33      182.93      4.74 o
   3   8   4       43.19       45.67      1.28 o
   4   8   4        1.90        2.86      0.55 o
   5   8   4        3.26        3.11      0.64 o
   6   8   4       12.67       10.60      0.71 o
   7   8   4      116.69      120.88      2.16 o
   8   8   4       18.76       18.88      0.99 o
  -7   9   4        0.15        0.96      0.90 o
  -6   9   4        2.34        2.87      0.64 o
  -5   9   4      237.43      233.89      5.09 o
  -4   9   4       43.08       45.16      1.39 o
  -3   9   4       12.76       13.24      1.10 o
  -2   9   4        0.69        0.91      0.51 o
  -1   9   4       72.76       73.85      1.75 o
   0   9   4      161.58      167.38      2.75 o
   1   9   4      214.11      230.84      3.47 o
   2   9   4       34.40       38.71      1.44 o
   3   9   4      203.66      198.51      7.84 o
   4   9   4        8.76       11.20      0.97 o
   5   9   4        3.95        5.83      0.67 o
   6   9   4        0.73        0.49      0.58 o
   7   9   4        5.25        8.61      1.91 o
  -4  10   4        0.07        0.00      0.96 o
  -3  10   4        0.54        0.17      0.60 o
  -2  10   4       30.51       31.73      1.47 o
  -1  10   4      156.42      159.29      3.31 o
   0  10   4       78.53       83.96      2.27 o
   1  10   4       16.05       16.97      1.16 o
   2  10   4       29.48       38.79      2.03 o
   3  10   4        1.45        2.23      1.28 o
 -13   0   5        1.33        0.96      1.28 o
 -11   0   5      151.04      138.14      2.75 o
  -9   0   5      290.06      263.68      4.11 o
  -7   0   5      847.80      767.57      8.36 o
  -5   0   5     7872.71     9234.99     93.61 o
  -3   0   5      124.86      103.39      1.35 o
  -1   0   5     6438.26     6334.88     64.61 o
   1   0   5       40.50       15.21      0.41 o
   3   0   5     3908.98     4126.01     42.07 o
   5   0   5      595.39      625.94      6.83 o
   7   0   5      580.57      589.39      7.79 o
   9   0   5      469.85      408.41      7.94 o
  11   0   5       24.90       27.75      1.58 o
 -14   1   5        0.07       -1.28      1.28 o
 -13   1   5       28.56       27.84      1.80 o
 -12   1   5       21.16       22.53      1.07 o
 -11   1   5      118.04      124.34      2.27 o
 -10   1   5       63.95       67.76      1.34 o
  -9   1   5       54.53       60.38      1.08 o
  -8   1   5        0.00        0.05      0.24 o
  -7   1   5        9.46        4.97      0.29 o
  -6   1   5     1025.80     1071.41      8.07 o
  -5   1   5      975.53     1023.80      7.65 o
  -4   1   5     1829.06     1961.05     14.29 o
  -3   1   5      634.87      615.38      4.63 o
  -2   1   5     1328.70     1349.17      9.86 o
  -1   1   5     4454.79     4715.80     38.25 o
   0   1   5     3378.63     3500.18     26.84 o
   1   1   5      110.04      111.30      0.98 o
   2   1   5       76.52       79.64      0.78 o
   3   1   5      830.00      795.82      5.94 o
   4   1   5     1270.37     1296.04     10.27 o
   5   1   5       54.04       60.18      1.41 o
   6   1   5        0.20        0.32      0.26 o
   7   1   5        7.85        7.66      0.44 o
   8   1   5       64.97       53.46      1.03 o
   9   1   5       77.13       76.70      1.48 o
  10   1   5        6.19        5.56      0.57 o
  11   1   5       76.12       75.11      1.64 o
  12   1   5        1.90        1.91      0.64 o
 -13   2   5       28.69       29.66      1.28 o
 -12   2   5       13.12       13.79      0.87 o
 -11   2   5        4.68        4.94      0.64 o
 -10   2   5        0.06        0.64      0.48 o
  -9   2   5       13.17       13.94      1.45 o
  -8   2   5       39.13       39.06      0.82 o
  -7   2   5       54.65       44.80      0.75 o
  -6   2   5      256.23      233.42      2.05 o
  -5   2   5     3596.37     3634.81     26.29 o
  -4   2   5       61.19       44.69      0.56 o
  -3   2   5     1897.54     2005.62     14.64 o
  -2   2   5      395.13      412.53      3.41 o
  -1   2   5     2235.77     2100.62     15.29 o
   0   2   5     2615.26     2748.79     19.86 o
   1   2   5      470.46      459.64      3.51 o
   2   2   5      561.98      546.98      4.15 o
   3   2   5       37.93       24.20      0.46 o
   4   2   5      167.43      183.13      1.62 o
   5   2   5      455.97      487.02      4.19 o
   6   2   5      114.71      108.05      1.94 o
   7   2   5      756.75      755.77      7.72 o
   8   2   5       31.48       20.77      0.74 o
   9   2   5       38.96       36.77      1.02 o
  10   2   5        0.05        0.57      0.43 o
  11   2   5      135.18      133.33      2.28 o
  12   2   5       48.89       51.17      1.39 o
 -13   3   5      167.98      175.72      3.18 o
 -12   3   5        2.03        3.92      0.64 o
 -11   3   5        8.01        7.91      0.75 o
 -10   3   5       23.95       23.53      1.08 o
  -9   3   5       70.85       67.94      1.59 o
  -8   3   5      631.29      600.37      6.24 o
  -7   3   5       21.86       18.24      0.74 o
  -6   3   5      167.12      163.52      1.88 o
  -5   3   5        0.21        2.87      0.50 o
  -4   3   5      249.19      212.81      1.84 o
  -3   3   5     1517.10     1471.32     12.28 o
  -2   3   5        3.92        8.22      0.28 o
  -1   3   5      543.95      548.74      4.20 o
   0   3   5       50.83       47.37      0.59 o
   1   3   5      747.28      779.23      5.84 o
   2   3   5     1001.26      970.89      7.22 o
   3   3   5     1140.41     1223.07      9.09 o
   4   3   5        0.93        0.35      0.19 o
   5   3   5       55.71       57.32      0.97 o
   6   3   5      178.07      160.41      1.92 o
   7   3   5      187.24      193.18      2.53 o
   8   3   5       21.17       22.75      0.96 o
   9   3   5       21.20       20.85      0.91 o
  10   3   5       14.64       13.25      0.76 o
  11   3   5       51.93       59.15      1.45 o
  12   3   5        0.35        0.57      0.66 o
 -13   4   5       11.24        9.89      1.91 o
 -12   4   5        6.59        5.44      0.75 o
 -11   4   5       34.35       31.34      1.23 o
 -10   4   5       55.36       52.47      1.27 o
  -9   4   5      333.70      332.47      5.06 o
  -8   4   5        0.68        0.00      0.38 o
  -7   4   5     2898.49     2873.19     24.26 o
  -6   4   5      193.45      192.54      2.21 o
  -5   4   5      127.24      110.53      1.40 o
  -4   4   5       39.58       39.91      0.63 o
  -3   4   5       86.58       86.04      1.46 o
  -2   4   5       17.85       14.49      0.40 o
  -1   4   5      315.41      357.86      3.08 o
   0   4   5        0.66        0.69      0.20 o
   1   4   5     1946.30     1939.52     14.19 o
   2   4   5      118.49      155.84      1.47 o
   3   4   5      114.19      143.78      1.43 o
   4   4   5       33.49       23.93      0.62 o
   5   4   5       23.73       23.14      0.62 o
   6   4   5       59.84       50.51      0.99 o
   7   4   5        0.70        0.05      0.33 o
   8   4   5       33.80       27.93      0.91 o
   9   4   5       93.42       93.39      1.76 o
  10   4   5       23.63       22.10      0.93 o
  11   4   5       87.14       92.88      2.11 o
 -12   5   5       25.92       27.11      2.55 o
 -11   5   5        2.46        4.12      0.67 o
 -10   5   5        1.05        0.34      0.45 o
  -9   5   5        0.72        2.08      1.36 o
  -8   5   5       57.57       55.61      1.25 o
  -7   5   5       26.57       26.26      0.86 o
  -6   5   5      354.21      340.17      3.50 o
  -5   5   5        0.00        1.19      0.34 o
  -4   5   5       33.08       25.57      0.64 o
  -3   5   5     1024.73     1010.64      8.85 o
  -2   5   5       51.95       54.74      1.22 o
  -1   5   5      979.05     1049.99      8.41 o
   0   5   5      304.13      284.12      2.84 o
   1   5   5       11.98       13.51      0.60 o
   2   5   5      320.87      305.44      3.54 o
   3   5   5     1195.89     1193.43      9.65 o
   4   5   5       98.82       84.47      1.25 o
   5   5   5      336.71      325.46      3.36 o
   6   5   5        5.51        4.20      0.39 o
   7   5   5      319.15      318.14      3.47 o
   8   5   5       26.09       24.25      0.88 o
   9   5   5       98.72       99.28      1.82 o
  10   5   5       22.92       23.45      1.12 o
  11   5   5       21.43       29.35      2.55 o
 -11   6   5       22.34       24.17      1.34 o
 -10   6   5      100.28       99.65      1.90 o
  -9   6   5        1.74        0.32      0.43 o
  -8   6   5        1.21        1.91      0.47 o
  -7   6   5        5.97        4.30      0.49 o
  -6   6   5       57.54       60.50      1.24 o
  -5   6   5      863.38      807.78      7.39 o
  -4   6   5      128.58      113.27      2.02 o
  -3   6   5       59.98       57.36      1.16 o
  -2   6   5       42.51       35.47      0.78 o
  -1   6   5      831.91      808.36      7.26 o
   0   6   5       49.28       52.63      1.78 o
   1   6   5        3.58        3.13      0.37 o
   2   6   5       51.95       60.34      1.05 o
   3   6   5       10.16       10.30      0.46 o
   4   6   5        7.60        7.50      0.46 o
   5   6   5        0.93        0.61      0.36 o
   6   6   5       42.65       42.43      1.21 o
   7   6   5        4.21        2.85      0.45 o
   8   6   5        0.07        0.24      0.48 o
   9   6   5        9.07        9.04      0.80 o
  10   6   5        0.70        0.76      0.58 o
 -10   7   5        0.12        1.38      0.74 o
  -9   7   5        5.92        6.68      0.75 o
  -8   7   5        0.13        0.00      0.43 o
  -7   7   5      134.67      127.84      2.10 o
  -6   7   5      266.85      283.21      3.53 o
  -5   7   5       73.17       68.68      1.23 o
  -4   7   5       30.94       31.49      0.84 o
  -3   7   5      412.09      400.45      4.05 o
  -2   7   5      177.91      178.12      2.19 o
  -1   7   5        1.88        5.00      0.96 o
   0   7   5       51.77       51.84      1.14 o
   1   7   5       89.76       87.46      1.36 o
   2   7   5        0.17        0.62      0.62 o
   3   7   5       70.19       73.54      1.21 o
   4   7   5       77.56       75.28      1.40 o
   5   7   5      232.69      233.78      3.42 o
   6   7   5       99.15       86.40      1.65 o
   7   7   5       79.33       76.54      1.62 o
   8   7   5      118.86      135.57      3.27 o
   9   7   5      148.00      143.92      3.18 o
  -9   8   5        0.35        1.59      1.28 o
  -8   8   5        0.21        1.12      0.64 o
  -7   8   5        0.27        0.11      0.51 o
  -6   8   5        1.98        1.75      0.64 o
  -5   8   5       17.82       15.24      0.74 o
  -4   8   5       55.30       50.56      1.22 o
  -3   8   5      118.50      122.80      2.23 o
  -2   8   5       10.74        9.78      0.59 o
  -1   8   5        1.48        1.59      0.43 o
   0   8   5      273.16      271.20      5.26 o
   1   8   5       58.16       64.25      1.55 o
   2   8   5       54.62       48.21      1.66 o
   3   8   5        0.03        0.48      0.48 o
   4   8   5      216.93      218.36      3.31 o
   5   8   5       77.40       87.15      1.87 o
   6   8   5        5.81        6.62      0.67 o
   7   8   5       34.29       41.71      1.25 o
   8   8   5        0.00        0.29      0.66 o
  -7   9   5       63.15       65.07      2.59 o
  -6   9   5       24.55       22.49      1.07 o
  -5   9   5       21.68       24.13      1.34 o
  -4   9   5       53.92       51.42      1.51 o
  -3   9   5      151.57      142.32      2.55 o
  -2   9   5       44.13       38.95      1.39 o
  -1   9   5       11.31        9.62      0.75 o
   0   9   5      116.66      130.70      2.75 o
   1   9   5      132.95      133.53      3.35 o
   2   9   5       24.10       24.24      1.43 o
   3   9   5       58.47       52.70      2.13 o
   4   9   5       13.03       12.44      1.23 o
   5   9   5        1.71        1.75      0.66 o
   6   9   5       23.86       24.28      1.58 o
  -5  10   5        0.37       -0.96      1.28 o
  -4  10   5        8.39       10.21      1.59 o
  -3  10   5        1.70        1.91      0.74 o
  -2  10   5       23.54       26.64      1.47 o
  -1  10   5        4.68        4.66      0.79 o
   0  10   5       23.76       27.02      1.47 o
   1  10   5      218.21      242.27      4.42 o
   2  10   5        0.60        0.64      1.28 o
 -12   0   6       41.95       43.29      2.03 o
 -10   0   6       37.63       41.36      1.34 o
  -8   0   6       13.75       16.46      1.75 o
  -6   0   6        5.36        7.81      0.48 o
  -4   0   6     8714.07     9769.20    107.73 o
  -2   0   6    15079.78    15554.89    306.86 o
   0   0   6    32144.04    31897.66    646.25 o
   2   0   6    20153.11    21308.65    230.46 o
   4   0   6     1041.30     1129.47     11.86 o
   6   0   6       91.10       97.36      1.90 o
   8   0   6      709.56      729.55     11.52 o
  10   0   6      466.66      436.63      6.50 o
  12   0   6       50.87       43.55      2.03 o
 -13   1   6        3.26        4.22      0.84 o
 -12   1   6       31.62       40.91      2.01 o
 -11   1   6        5.03        8.68      0.79 o
 -10   1   6      333.11      324.20      3.88 o
  -9   1   6       19.19       19.06      0.59 o
  -8   1   6      119.02      124.89      1.36 o
  -7   1   6      236.71      243.33      2.32 o
  -6   1   6      276.20      257.38      2.22 o
  -5   1   6       54.11       55.97      0.70 o
  -4   1   6      499.56      429.22      3.37 o
  -3   1   6       40.47       40.02      0.50 o
  -2   1   6       27.25       30.03      0.40 o
  -1   1   6     3590.88     3751.41     32.50 o
   0   1   6       36.54       20.22      0.38 o
   1   1   6       14.30       24.74      0.53 o
   2   1   6      495.84      460.13      3.56 o
   3   1   6      575.13      573.99      4.39 o
   4   1   6      537.05      563.91      4.36 o
   5   1   6      462.15      471.64      4.48 o
   6   1   6      106.92       86.61      1.36 o
   7   1   6        5.54        3.37      0.33 o
   8   1   6       63.55       58.65      1.10 o
   9   1   6       26.35       28.04      0.96 o
  10   1   6       42.11       38.93      1.14 o
  11   1   6       14.03       15.01      0.86 o
  12   1   6      102.39      114.16      2.47 o
 -13   2   6        5.43        7.58      0.80 o
 -12   2   6        5.37        7.87      0.75 o
 -11   2   6        0.05        0.08      0.48 o
 -10   2   6       25.67       29.63      1.03 o
  -9   2   6      178.05      169.85      2.33 o
  -8   2   6      203.24      197.81      2.22 o
  -7   2   6      323.05      318.87      2.85 o
  -6   2   6     1021.79     1010.07      7.63 o
  -5   2   6        7.87        7.63      0.47 o
  -4   2   6        7.75        0.90      0.14 o
  -3   2   6        1.45        1.97      0.23 o
  -2   2   6      642.55      619.03      4.99 o
  -1   2   6      104.93      112.22      0.99 o
   0   2   6       77.48       89.49      0.85 o
   1   2   6        7.06        6.66      0.26 o
   2   2   6      187.79      191.89      1.63 o
   3   2   6      309.49      319.13      2.57 o
   4   2   6     2893.41     2996.91     21.78 o
   5   2   6      176.09      191.32      1.92 o
   6   2   6     1257.50     1281.62     12.54 o
   7   2   6      255.57      248.55      3.10 o
   8   2   6      198.89      180.59      2.48 o
   9   2   6        2.98        4.14      0.53 o
  10   2   6      101.31      102.69      1.88 o
  11   2   6       39.85       42.39      1.28 o
  12   2   6       19.39       21.94      1.05 o
 -13   3   6       18.24       19.18      1.15 o
 -12   3   6       32.09       32.01      1.26 o
 -11   3   6       21.57       23.94      1.03 o
 -10   3   6      202.25      200.97      3.14 o
  -9   3   6      105.84      104.11      1.70 o
  -8   3   6     1829.36     1840.60     17.44 o
  -7   3   6       53.71       53.16      0.92 o
  -6   3   6      558.77      523.05      6.12 o
  -5   3   6      680.75      709.29      5.81 o
  -4   3   6     1741.26     1839.19     14.37 o
  -3   3   6      536.58      564.49      4.66 o
  -2   3   6      221.15      238.36      2.17 o
  -1   3   6      270.50      285.54      2.34 o
   0   3   6      214.33      245.38      2.03 o
   1   3   6      454.88      480.16      3.72 o
   2   3   6      694.19      745.38      5.64 o
   3   3   6      519.77      547.17      4.26 o
   4   3   6      178.92      203.56      2.22 o
   5   3   6      177.65      185.98      2.88 o
   6   3   6      731.96      717.18      6.63 o
   7   3   6      201.31      205.21      3.30 o
   8   3   6      183.83      177.45      2.83 o
   9   3   6       12.35       13.39      0.80 o
  10   3   6       23.70       25.57      0.96 o
  11   3   6        2.92        1.91      0.57 o
  12   3   6       78.41       80.07      2.71 o
 -13   4   6        4.17        4.47      1.59 o
 -12   4   6        0.09       -0.07      0.58 o
 -11   4   6       46.25       49.31      1.47 o
 -10   4   6        1.83        3.28      0.63 o
  -9   4   6       51.59       45.94      1.13 o
  -8   4   6       70.02       68.04      1.31 o
  -7   4   6      645.96      636.46      5.99 o
  -6   4   6      468.09      499.63      4.74 o
  -5   4   6       17.32        8.47      0.39 o
  -4   4   6       16.02       19.63      0.53 o
  -3   4   6       42.64       48.90      1.05 o
  -2   4   6     1182.50     1215.48      9.65 o
  -1   4   6       38.59       46.26      0.60 o
   0   4   6      841.68      892.66      6.73 o
   1   4   6        4.18        1.72      0.19 o
   2   4   6       92.96       79.18      0.92 o
   3   4   6      117.72      133.16      2.27 o
   4   4   6     1123.70     1168.03     11.23 o
   5   4   6      160.31      148.26      1.93 o
   6   4   6      366.57      356.98      5.58 o
   7   4   6      314.98      311.39      3.71 o
   8   4   6      144.78      122.41      1.99 o
   9   4   6      169.63      165.56      2.48 o
  10   4   6        1.77        3.01      0.53 o
  11   4   6        1.95        1.47      0.57 o
 -12   5   6        2.69        4.78      1.59 o
 -11   5   6       35.57       39.40      1.35 o
 -10   5   6       81.08       79.52      1.59 o
  -9   5   6       52.24       53.60      1.25 o
  -8   5   6        1.03        0.67      0.38 o
  -7   5   6       19.54       16.11      0.65 o
  -6   5   6        6.66        6.25      0.46 o
  -5   5   6       20.50       19.54      0.60 o
  -4   5   6      643.58      594.63      8.10 o
  -3   5   6      143.47      134.53      1.89 o
  -2   5   6      796.01      784.74     14.53 o
  -1   5   6      539.67      558.98      7.27 o
   0   5   6      488.51      474.36      4.08 o
   1   5   6        4.98        2.60      0.28 o
   2   5   6      416.91      406.44      3.61 o
   3   5   6       67.50       65.52      1.18 o
   4   5   6        3.40        4.57      0.39 o
   5   5   6       76.39       74.82      1.62 o
   6   5   6       10.07        6.46      0.46 o
   7   5   6        0.30       -0.04      0.31 o
   8   5   6      108.93      105.53      1.85 o
   9   5   6       70.87       65.51      1.48 o
  10   5   6        0.30        1.36      0.64 o
  11   5   6        0.97        1.91      1.28 o
 -11   6   6        2.10        3.42      0.79 o
 -10   6   6        7.95        7.06      0.70 o
  -9   6   6       16.47       11.52      0.80 o
  -8   6   6      182.83      176.98      2.50 o
  -7   6   6      124.54      108.63      1.85 o
  -6   6   6       84.19       77.33      1.30 o
  -5   6   6      383.41      381.69      3.88 o
  -4   6   6      330.18      317.06      3.29 o
  -3   6   6      204.43      211.26      2.36 o
  -2   6   6       51.29       48.61      0.91 o
  -1   6   6      237.70      231.36      2.27 o
   0   6   6      242.48      224.45      2.45 o
   1   6   6       74.16       75.63      1.28 o
   2   6   6       33.84       38.15      0.79 o
   3   6   6       20.28       21.15      0.58 o
   4   6   6      430.55      403.32      4.97 o
   5   6   6        7.86        6.12      0.46 o
   6   6   6       42.28       52.02      1.10 o
   7   6   6       34.25       36.11      0.95 o
   8   6   6        1.02        1.13      0.51 o
   9   6   6        5.47        6.18      0.75 o
  10   6   6       58.48       63.47      2.45 o
 -10   7   6       66.05       72.41      2.59 o
  -9   7   6       29.77       31.73      1.23 o
  -8   7   6        7.45        4.52      0.64 o
  -7   7   6      126.59      129.96      2.43 o
  -6   7   6       83.90       72.17      1.45 o
  -5   7   6       20.98       20.74      0.79 o
  -4   7   6      283.28      270.29      3.31 o
  -3   7   6       16.14       13.94      0.58 o
  -2   7   6     1322.30     1355.47     11.90 o
  -1   7   6       53.83       55.43      1.62 o
   0   7   6      668.64      664.12      8.39 o
   1   7   6        2.55        2.93      0.39 o
   2   7   6      215.36      220.84      3.85 o
   3   7   6       59.81       62.03      1.28 o
   4   7   6      168.92      137.11      2.08 o
   5   7   6        8.35        8.98      0.52 o
   6   7   6      123.79      119.11      1.99 o
   7   7   6        1.83        2.35      0.50 o
   8   7   6      166.57      185.56      3.18 o
   9   7   6        1.11        0.64      0.90 o
  -9   8   6        7.65        9.25      1.59 o
  -8   8   6       18.35       25.16      1.34 o
  -7   8   6       97.60      102.11      2.19 o
  -6   8   6       92.23       92.22      1.99 o
  -5   8   6       11.76       10.77      0.68 o
  -4   8   6        0.38       -0.32      0.38 o
  -3   8   6       39.48       37.62      1.80 o
  -2   8   6      124.55      121.91      2.19 o
  -1   8   6        8.70       12.99      0.75 o
   0   8   6        5.70        7.54      0.64 o
   1   8   6       60.47       60.94      1.47 o
   2   8   6       42.49       44.22      1.28 o
   3   8   6       19.49       18.18      1.03 o
   4   8   6       41.26       35.92      1.40 o
   5   8   6       29.27       25.65      1.29 o
   6   8   6       34.46       39.51      1.53 o
   7   8   6       24.86       19.38      1.22 o
   8   8   6        0.85        0.64      1.28 o
  -7   9   6        5.38        6.84      1.13 o
  -6   9   6       42.08       38.69      1.44 o
  -5   9   6        1.03        2.87      0.64 o
  -4   9   6       83.60       91.20      2.03 o
  -3   9   6       34.02       38.86      1.31 o
  -2   9   6        9.63        9.49      0.78 o
  -1   9   6        3.38        5.15      0.64 o
   0   9   6       20.87       18.09      1.10 o
   1   9   6        3.67        4.49      0.74 o
   2   9   6       65.07       66.21      2.48 o
   3   9   6        0.03        0.73      0.77 o
   4   9   6        0.76        1.96      0.80 o
   5   9   6       14.68       18.46      1.16 o
   6   9   6      180.37      179.97      6.86 o
  -4  10   6        8.61       10.96      1.75 o
  -3  10   6        0.00        0.32      0.96 o
  -2  10   6       95.94       96.79      2.51 o
  -1  10   6        5.66        4.36      0.79 o
   0  10   6       70.71       74.28      2.27 o
   1  10   6       29.10       27.66      1.56 o
 -13   0   7      100.28       91.23      4.15 o
 -11   0   7       46.25       57.43      1.71 o
  -9   0   7      314.64      348.31      4.34 o
  -7   0   7      360.35      391.00      4.62 o
  -5   0   7      430.28      512.24      5.70 o
  -3   0   7      986.58     1194.74     12.43 o
  -1   0   7     1276.96     1475.84     15.25 o
   1   0   7     2728.57     3204.47     32.74 o
   3   0   7      437.03      415.46      4.61 o
   5   0   7      542.23      608.33      7.91 o
   7   0   7      759.30      747.03      9.81 o
   9   0   7      800.59      797.11     17.67 o
  11   0   7        3.55        4.95      1.13 o
 -13   1   7       10.74       13.22      1.10 o
 -12   1   7        6.85       12.46      0.83 o
 -11   1   7      105.51      112.09      2.11 o
 -10   1   7       42.41       51.17      1.31 o
  -9   1   7        2.83        5.83      0.40 o
  -8   1   7       54.24       43.15      0.77 o
  -7   1   7      284.55      293.42      2.57 o
  -6   1   7      337.38      355.77      2.96 o
  -5   1   7      551.93      537.88      4.18 o
  -4   1   7       56.79       48.25      0.63 o
  -3   1   7      519.12      489.05      3.79 o
  -2   1   7      268.39      264.94      2.13 o
  -1   1   7     4345.53     4426.91     46.94 o
   0   1   7     1890.52     1931.40     14.10 o
   1   1   7      564.14      588.40      4.45 o
   2   1   7      492.68      508.65      3.93 o
   3   1   7      739.33      740.76      5.61 o
   4   1   7       31.15       30.93      0.48 o
   5   1   7      113.82      111.11      1.53 o
   6   1   7       57.40       59.40      1.02 o
   7   1   7        0.59        0.80      0.33 o
   8   1   7      282.66      264.92      3.38 o
   9   1   7      162.86      148.89      2.28 o
  10   1   7        0.14        0.41      0.50 o
  11   1   7       39.13       33.16      1.13 o
  12   1   7       16.65       11.44      0.96 o
 -13   2   7        9.80       15.53      1.01 o
 -12   2   7       41.64       39.89      1.39 o
 -11   2   7       21.18       15.74      0.91 o
 -10   2   7        8.71        5.78      0.74 o
  -9   2   7      440.16      434.01      4.75 o
  -8   2   7      230.18      210.04      2.36 o
  -7   2   7      942.67      986.03      8.03 o
  -6   2   7      680.18      753.64      5.82 o
  -5   2   7      236.12      200.65      1.92 o
  -4   2   7      863.78      927.30      7.43 o
  -3   2   7      149.87      164.06      1.45 o
  -2   2   7      235.07      289.35      2.31 o
  -1   2   7      115.54      119.97      1.28 o
   0   2   7      223.44      227.69      1.87 o
   1   2   7        4.76        1.01      0.19 o
   2   2   7      488.86      494.54      4.51 o
   3   2   7      433.73      419.86      3.35 o
   4   2   7      693.49      754.62      6.24 o
   5   2   7     1026.56      949.70     13.75 o
   6   2   7       23.44       21.72      0.74 o
   7   2   7      422.40      381.08      4.33 o
   8   2   7       87.45       83.88      1.53 o
   9   2   7      145.28      142.85      2.25 o
  10   2   7      257.56      248.53      3.34 o
  11   2   7      113.93      123.67      2.22 o
  12   2   7       80.30      100.85      2.58 o
 -13   3   7       13.35       16.90      1.07 o
 -12   3   7        4.87        5.75      0.70 o
 -11   3   7        3.66        4.98      0.64 o
 -10   3   7      104.65      101.06      1.78 o
  -9   3   7      471.20      488.26      5.33 o
  -8   3   7        0.00        1.26      0.41 o
  -7   3   7       36.20       37.27      0.82 o
  -6   3   7       98.91       93.52      1.16 o
  -5   3   7      184.94      201.23      1.97 o
  -4   3   7      589.38      623.32      5.16 o
  -3   3   7      150.13      190.56      1.82 o
  -2   3   7       14.63       18.92      0.46 o
  -1   3   7      782.81      777.47      6.28 o
   0   3   7      964.01     1070.20      7.97 o
   1   3   7        0.45        1.48      0.55 o
   2   3   7        0.65        1.05      0.22 o
   3   3   7      142.51      147.59      1.40 o
   4   3   7      267.33      259.60      2.45 o
   5   3   7      347.11      350.37      3.49 o
   6   3   7      240.41      240.12      2.64 o
   7   3   7      972.05      956.97     10.87 o
   8   3   7      300.48      284.33      3.98 o
   9   3   7       41.39       46.59      1.35 o
  10   3   7       31.09       29.76      1.19 o
  11   3   7        9.99       12.58      0.82 o
  12   3   7       92.62       96.01      4.47 o
 -12   4   7       48.25       55.84      1.63 o
 -11   4   7       32.30       38.37      1.31 o
 -10   4   7        1.01        0.32      0.43 o
  -9   4   7       23.80       25.69      0.88 o
  -8   4   7      113.44      105.63      1.74 o
  -7   4   7      115.78      112.64      1.56 o
  -6   4   7      197.35      173.15      2.16 o
  -5   4   7        4.66        7.71      1.73 o
  -4   4   7       36.53       39.75      0.68 o
  -3   4   7      346.13      342.70      3.02 o
  -2   4   7      881.81      941.61      7.59 o
  -1   4   7      316.26      308.60      2.59 o
   0   4   7     1917.04     1984.47     14.56 o
   1   4   7      161.93      161.90      1.50 o
   2   4   7       99.79      105.38      1.10 o
   3   4   7      130.74      145.08      1.46 o
   4   4   7        3.43        6.35      0.92 o
   5   4   7       58.25       59.64      1.26 o
   6   4   7      111.50      105.30      1.53 o
   7   4   7      191.61      185.22      2.56 o
   8   4   7        0.54        0.08      0.40 o
   9   4   7      221.53      227.77      3.13 o
  10   4   7        5.37        3.13      0.57 o
  11   4   7        5.10        9.28      0.76 o
 -11   5   7        3.28        2.98      0.74 o
 -10   5   7        7.62        5.23      0.64 o
  -9   5   7        3.49        2.64      0.54 o
  -8   5   7       31.83       28.35      0.96 o
  -7   5   7      131.27      130.98      1.79 o
  -6   5   7      358.67      355.29      3.64 o
  -5   5   7       36.63       35.09      0.80 o
  -4   5   7      419.80      401.42      3.92 o
  -3   5   7       48.91       38.24      0.77 o
  -2   5   7       36.17       34.49      0.68 o
  -1   5   7      316.01      294.65      2.95 o
   0   5   7      224.83      195.50      1.99 o
   1   5   7      898.50      909.24      6.94 o
   2   5   7       98.04      106.30      1.29 o
   3   5   7        0.79        0.94      0.27 o
   4   5   7       52.94       44.63      1.04 o
   5   5   7      150.83      137.39      1.79 o
   6   5   7        3.83        2.89      0.39 o
   7   5   7        2.77        2.98      0.77 o
   8   5   7        0.78        0.51      0.43 o
   9   5   7        3.89        3.73      0.57 o
  10   5   7       10.58       10.75      0.79 o
 -10   6   7        8.34       10.71      0.83 o
  -9   6   7        8.25        8.45      0.75 o
  -8   6   7       95.42       94.68      1.99 o
  -7   6   7        1.30        1.83      0.48 o
  -6   6   7      151.66      137.61      2.05 o
  -5   6   7        0.70        0.05      0.35 o
  -4   6   7      150.67      147.28      2.11 o
  -3   6   7       88.73       84.87      1.43 o
  -2   6   7      106.11       99.96      1.56 o
  -1   6   7        2.47        1.99      0.31 o
   0   6   7      236.76      235.05      2.58 o
   1   6   7      356.39      335.43      4.07 o
   2   6   7      130.93      130.60      1.65 o
   3   6   7       18.16       16.25      0.62 o
   4   6   7       55.09       51.28      1.02 o
   5   6   7       31.55       35.84      0.89 o
   6   6   7       33.20       33.58      0.86 o
   7   6   7       14.06       12.56      0.62 o
   8   6   7       27.58       25.26      0.96 o
   9   6   7       24.54       24.83      1.15 o
  10   6   7       22.07       28.39      2.55 o
 -10   7   7       78.72       96.01      4.15 o
  -9   7   7       26.71       28.28      1.23 o
  -8   7   7       86.79       84.54      2.07 o
  -7   7   7      130.62      128.59      2.38 o
  -6   7   7        2.65        4.19      0.53 o
  -5   7   7        1.03        0.70      0.43 o
  -4   7   7       22.96       22.65      0.88 o
  -3   7   7       16.89       15.26      0.71 o
  -2   7   7        9.98        7.32      0.57 o
  -1   7   7       54.74       50.52      1.70 o
   0   7   7       10.93       10.28      0.64 o
   1   7   7      502.38      513.43      6.49 o
   2   7   7        0.20        0.24      0.35 o
   3   7   7        0.16        0.72      0.48 o
   4   7   7        1.23        1.91      0.48 o
   5   7   7      180.10      161.24      2.76 o
   6   7   7        4.37        3.70      0.64 o
   7   7   7        2.53        2.87      0.64 o
   8   7   7       40.97       44.50      1.71 o
   9   7   7        3.33        5.42      1.59 o
  -8   8   7       27.87       27.91      1.23 o
  -7   8   7       30.66       26.99      1.15 o
  -6   8   7       13.82       16.23      0.96 o
  -5   8   7       12.60       10.65      0.64 o
  -4   8   7        1.63        1.75      0.45 o
  -3   8   7        3.24        5.09      0.64 o
  -2   8   7      194.47      189.22      2.98 o
  -1   8   7      103.87       95.25      1.91 o
   0   8   7       51.80       52.48      1.44 o
   1   8   7        3.80        6.24      0.64 o
   2   8   7       25.24       28.10      1.29 o
   3   8   7       48.38       46.90      1.31 o
   4   8   7        4.17        3.36      0.74 o
   5   8   7        1.17        0.55      0.60 o
   6   8   7       28.70       28.52      1.40 o
   7   8   7       78.40       80.57      2.71 o
  -7   9   7       11.17       14.67      1.91 o
  -6   9   7       29.51       30.59      1.26 o
  -5   9   7       21.05       18.19      0.96 o
  -4   9   7       13.69       15.17      0.96 o
  -3   9   7       10.01        9.45      0.80 o
  -2   9   7        4.84        6.75      0.67 o
  -1   9   7       52.65       50.19      1.44 o
   0   9   7        0.71        0.96      0.60 o
   1   9   7        7.85        9.40      0.92 o
   2   9   7       22.10       20.60      1.45 o
   3   9   7        6.24        4.31      0.90 o
   4   9   7        1.06        0.32      1.12 o
   5   9   7        0.03        0.80      0.68 o
  -4  10   7        0.56        1.28      0.90 o
  -3  10   7       43.35       48.02      2.13 o
  -2  10   7       39.51       45.14      2.03 o
  -1  10   7        0.50        0.00      0.77 o
   0  10   7       27.11       23.60      2.23 o
 -14   0   8      247.10      270.49      8.29 o
 -12   0   8       58.75       64.75      3.19 o
 -10   0   8      456.10      485.54      6.93 o
  -8   0   8      524.85      544.17      9.44 o
  -6   0   8      678.53      625.06      7.97 o
  -4   0   8     4823.68     5200.31     72.20 o
  -2   0   8     6607.29     6832.95    119.02 o
   0   0   8        6.05        3.52      0.24 o
   2   0   8      764.23      888.84      9.40 o
   4   0   8      279.56      333.58      7.35 o
   6   0   8      269.35      268.67      4.04 o
   8   0   8      462.10      464.94      6.68 o
  10   0   8      140.69      142.64      3.72 o
  12   0   8       58.04       65.39      3.83 o
 -13   1   8       51.92       61.57      2.48 o
 -12   1   8      150.56      149.76      2.67 o
 -11   1   8        0.12        0.17      0.51 o
 -10   1   8        3.73        1.52      0.48 o
  -9   1   8      142.83      145.64      2.15 o
  -8   1   8      264.04      265.57      2.80 o
  -7   1   8      297.43      319.62      2.92 o
  -6   1   8      295.85      292.68      2.52 o
  -5   1   8        1.84        3.99      0.32 o
  -4   1   8     3904.04     4235.26     30.57 o
  -3   1   8       59.91       65.01      0.72 o
  -2   1   8      491.79      474.45      3.94 o
  -1   1   8     3354.71     3581.35     27.70 o
   0   1   8     3802.66     4078.23     29.46 o
   1   1   8      179.79      172.87      1.50 o
   2   1   8     1200.46     1127.89      8.36 o
   3   1   8     1004.29     1090.95      8.13 o
   4   1   8      172.15      127.12      1.24 o
   5   1   8     2348.77     2391.73     20.35 o
   6   1   8      203.75      191.77      2.23 o
   7   1   8       17.30       17.06      0.62 o
   8   1   8      226.92      226.92      2.85 o
   9   1   8       34.00       41.35      1.11 o
  10   1   8       85.52       98.47      2.21 o
  11   1   8       51.95       52.70      1.39 o
  12   1   8       14.64       19.14      2.23 o
 -13   2   8       48.06       56.04      1.63 o
 -12   2   8       97.87      100.48      2.11 o
 -11   2   8       34.34       33.01      1.15 o
 -10   2   8      117.80      117.47      1.88 o
  -9   2   8      559.99      574.57      8.03 o
  -8   2   8      447.95      442.13      5.63 o
  -7   2   8        7.07        9.42      0.40 o
  -6   2   8       97.86       81.76      1.14 o
  -5   2   8      494.41      558.69      4.39 o
  -4   2   8        0.95        2.10      0.20 o
  -3   2   8       59.92       69.02      0.78 o
  -2   2   8     2160.78     2441.03     19.03 o
  -1   2   8      196.92      217.09      2.00 o
   0   2   8     1828.68     1819.43     13.28 o
   1   2   8     1683.50     1897.89     13.87 o
   2   2   8      701.00      766.18      5.83 o
   3   2   8      191.34      218.68      2.10 o
   4   2   8      427.94      410.88      3.70 o
   5   2   8        0.33        1.47      0.28 o
   6   2   8       61.09       49.18      0.92 o
   7   2   8      249.23      247.59      3.10 o
   8   2   8       20.05       19.76      0.82 o
   9   2   8       36.31       36.92      1.11 o
  10   2   8       91.14       90.24      1.76 o
  11   2   8       11.27       16.60      0.91 o
  12   2   8       11.46       11.80      1.59 o
 -13   3   8       23.79       24.11      1.40 o
 -12   3   8       43.33       49.36      1.84 o
 -11   3   8       16.04       14.68      0.91 o
 -10   3   8      110.73      120.25      1.96 o
  -9   3   8      270.17      258.85      3.94 o
  -8   3   8      102.86       99.76      1.46 o
  -7   3   8      176.69      162.42      1.97 o
  -6   3   8      258.63      265.63      2.52 o
  -5   3   8       97.65       98.77      2.55 o
  -4   3   8      137.63      149.92      1.56 o
  -3   3   8     2587.80     2768.28     21.40 o
  -2   3   8        0.11        2.77      0.65 o
  -1   3   8       16.03       13.61      0.30 o
   0   3   8       21.49       24.36      0.44 o
   1   3   8      647.14      657.85      5.04 o
   2   3   8     3203.66     3288.92     23.84 o
   3   3   8      565.47      528.97      4.41 o
   4   3   8      511.63      499.55      4.33 o
   5   3   8        4.53        5.10      0.39 o
   6   3   8      491.33      477.54      7.64 o
   7   3   8       56.95       58.36      1.47 o
   8   3   8        0.20        1.69      0.58 o
   9   3   8       35.93       33.30      1.23 o
  10   3   8       18.00       19.28      1.03 o
  11   3   8       15.38       17.73      0.93 o
 -12   4   8       81.58       85.86      2.45 o
 -11   4   8        0.35        0.13      0.66 o
 -10   4   8       60.64       58.66      1.47 o
  -9   4   8      104.48       89.65      2.30 o
  -8   4   8       61.36       61.64      1.31 o
  -7   4   8      223.12      235.98      4.22 o
  -6   4   8      674.94      681.74      6.27 o
  -5   4   8      143.41      138.72      2.59 o
  -4   4   8      380.90      341.88      6.98 o
  -3   4   8     1249.39     1236.67     15.04 o
  -2   4   8      584.28      562.94      4.75 o
  -1   4   8     1102.84     1194.36      9.51 o
   0   4   8      782.33      776.11      5.94 o
   1   4   8       20.84       20.39      0.71 o
   2   4   8       73.79       82.33      1.44 o
   3   4   8       23.42       15.10      0.41 o
   4   4   8       84.11       75.24      1.15 o
   5   4   8      935.54      911.12      8.28 o
   6   4   8       24.13       19.28      1.09 o
   7   4   8        5.00        4.72      0.57 o
   8   4   8       11.43        9.78      0.68 o
   9   4   8        2.83        3.27      0.57 o
  10   4   8        0.49        0.62      0.50 o
  11   4   8       12.11       13.87      2.07 o
 -11   5   8        0.12       -0.09      0.54 o
 -10   5   8        3.68        2.31      0.58 o
  -9   5   8        7.12        7.59      0.67 o
  -8   5   8        5.05        7.09      1.59 o
  -7   5   8      373.72      356.21      4.10 o
  -6   5   8       33.13       30.70      0.88 o
  -5   5   8       23.36       17.61      0.68 o
  -4   5   8        7.95        4.07      0.43 o
  -3   5   8       18.17       14.18      0.57 o
  -2   5   8      293.33      275.96      2.86 o
  -1   5   8      223.48      240.67      2.58 o
   0   5   8       23.61       31.50      0.71 o
   1   5   8        9.91        7.01      0.36 o
   2   5   8      793.25      768.84      6.42 o
   3   5   8        5.19        3.41      0.36 o
   4   5   8      399.92      390.67      3.95 o
   5   5   8       17.36       17.84      0.65 o
   6   5   8        3.77        4.06      0.41 o
   7   5   8      105.53      106.34      1.82 o
   8   5   8      111.48      110.18      1.94 o
   9   5   8       28.36       27.92      1.05 o
  10   5   8        1.94        1.91      0.57 o
 -11   6   8        0.05        1.28      1.28 o
 -10   6   8       13.01       12.28      1.34 o
  -9   6   8       24.06       26.94      1.15 o
  -8   6   8       47.60       41.75      1.28 o
  -7   6   8       40.40       38.61      1.05 o
  -6   6   8      510.98      483.68      5.33 o
  -5   6   8       67.60       58.75      1.22 o
  -4   6   8       40.51       42.08      1.43 o
  -3   6   8        0.41        1.45      0.38 o
  -2   6   8      524.11      516.58      5.47 o
  -1   6   8      152.54      151.47      1.88 o
   0   6   8      114.18      101.92      1.59 o
   1   6   8        7.69        8.24      0.50 o
   2   6   8        4.25        5.16      0.55 o
   3   6   8      248.49      263.95      8.06 o
   4   6   8        1.61        3.13      0.43 o
   5   6   8       41.97       39.48      1.02 o
   6   6   8       35.91       35.41      1.05 o
   7   6   8        0.13        1.41      0.54 o
   8   6   8       21.53       17.53      0.97 o
   9   6   8        2.08        2.13      0.74 o
 -10   7   8        0.44        2.23      1.28 o
  -9   7   8        5.65        5.82      0.70 o
  -8   7   8       33.74       30.49      1.38 o
  -7   7   8        0.02        0.08      0.48 o
  -6   7   8       82.26       76.69      1.54 o
  -5   7   8       75.42       78.91      1.54 o
  -4   7   8      278.79      262.14      3.31 o
  -3   7   8      129.00      133.71      2.02 o
  -2   7   8        0.07        0.05      0.35 o
  -1   7   8       11.55       12.20      0.67 o
   0   7   8      415.95      408.36      6.58 o
   1   7   8        1.17        1.98      0.43 o
   2   7   8        0.85        0.96      0.43 o
   3   7   8       92.09       92.36      2.90 o
   4   7   8      127.46      145.68      3.87 o
   5   7   8       40.76       43.09      1.28 o
   6   7   8        2.57        2.21      0.54 o
   7   7   8       22.64       26.85      1.19 o
   8   7   8      123.05      130.09      3.47 o
  -8   8   8       12.22       12.33      0.96 o
  -7   8   8       43.86       37.02      1.31 o
  -6   8   8       40.36       39.98      1.17 o
  -5   8   8        6.65        6.70      0.57 o
  -4   8   8       50.77       49.67      1.25 o
  -3   8   8        6.84        6.20      0.64 o
  -2   8   8        0.35        0.87      0.51 o
  -1   8   8       74.66       78.68      1.75 o
   0   8   8      272.85      267.95      5.02 o
   1   8   8       26.49       30.80      1.29 o
   2   8   8        0.04        0.99      1.05 o
   3   8   8       66.54       55.30      1.70 o
   4   8   8      209.69      200.95      3.74 o
   5   8   8       72.52       67.23      2.03 o
   6   8   8       10.18       13.52      1.10 o
   7   8   8       15.82       22.33      2.23 o
  -7   9   8       15.17       16.27      1.91 o
  -6   9   8       11.00        9.89      1.91 o
  -5   9   8       65.55       74.70      1.87 o
  -4   9   8       20.04       17.97      0.96 o
  -3   9   8       33.75       34.69      1.28 o
  -2   9   8        2.78        3.85      0.64 o
  -1   9   8       28.88       28.45      1.52 o
   0   9   8       27.16       26.10      1.12 o
   1   9   8        2.77        3.79      0.67 o
   2   9   8       51.98       55.89      2.26 o
   3   9   8       12.86       13.78      1.35 o
   4   9   8       29.40       31.14      1.80 o
   5   9   8       17.65       20.73      2.23 o
  -3  10   8        0.90        0.64      1.28 o
  -2  10   8        0.06       -0.36      0.77 o
  -1  10   8       17.47       18.18      1.91 o
   0  10   8       91.41       99.84      4.15 o
 -13   0   9       15.37       15.63      1.91 o
 -11   0   9       23.03       18.18      1.91 o
  -9   0   9        8.57        5.06      0.55 o
  -7   0   9      226.40      240.32      4.29 o
  -5   0   9       42.34       41.66      0.91 o
  -3   0   9     1514.46     1563.19     16.25 o
  -1   0   9      924.67      956.12     10.08 o
   1   0   9       23.25       20.41      1.28 o
   3   0   9     1941.46     1973.40     20.46 o
   5   0   9      432.09      418.11      5.82 o
   7   0   9      161.44      157.99      2.82 o
   9   0   9       30.19       27.52      1.52 o
  11   0   9       34.82       28.93      2.55 o
 -13   1   9        0.02        0.64      0.90 o
 -12   1   9       10.53       12.13      0.87 o
 -11   1   9      184.94      197.31      3.11 o
 -10   1   9       84.62       80.34      1.48 o
  -9   1   9      183.00      166.61      1.89 o
  -8   1   9      308.29      298.31      2.82 o
  -7   1   9        0.95        1.78      0.24 o
  -6   1   9       81.01       87.68      1.03 o
  -5   1   9       93.07       72.29      0.86 o
  -4   1   9       38.70       30.62      0.67 o
  -3   1   9      364.38      370.05      3.39 o
  -2   1   9     1081.51     1163.68      9.24 o
  -1   1   9      166.64      156.11      1.53 o
   0   1   9      901.07      935.55      7.01 o
   1   1   9     1824.92     1940.92     14.17 o
   2   1   9      644.26      676.27      5.18 o
   3   1   9      335.88      324.51      2.68 o
   4   1   9        0.08        1.64      0.24 o
   5   1   9       33.48       29.17      0.71 o
   6   1   9      426.09      400.50      7.09 o
   7   1   9      216.19      216.82      2.76 o
   8   1   9      354.72      346.55      3.70 o
   9   1   9       65.59       59.66      1.39 o
  10   1   9       41.45       42.11      1.25 o
  11   1   9      136.32      130.78      2.30 o
 -13   2   9        3.60        4.74      0.92 o
 -12   2   9       85.11       96.52      2.11 o
 -11   2   9        2.96        2.87      0.74 o
 -10   2   9       24.46       26.09      1.09 o
  -9   2   9       98.25       87.58      1.40 o
  -8   2   9       76.08       88.73      1.24 o
  -7   2   9       29.60       28.44      0.69 o
  -6   2   9      185.23      196.06      1.99 o
  -5   2   9      212.99      221.75      2.11 o
  -4   2   9       96.95      107.00      1.33 o
  -3   2   9      878.87      914.14      7.81 o
  -2   2   9      205.97      226.93      2.08 o
  -1   2   9     1048.54      998.34      8.00 o
   0   2   9      206.39      210.25      1.98 o
   1   2   9     1589.12     1635.21     12.03 o
   2   2   9        0.21        0.21      0.14 o
   3   2   9      228.22      214.02      1.89 o
   4   2   9       40.69       39.52      0.74 o
   5   2   9      429.22      443.94      4.29 o
   6   2   9      280.18      268.51      2.92 o
   7   2   9      205.16      203.81      2.73 o
   8   2   9        1.75        2.57      0.64 o
   9   2   9       56.79       55.46      1.28 o
  10   2   9       27.86       23.90      0.99 o
  11   2   9       21.47       20.14      1.00 o
 -13   3   9        1.24        3.40      0.92 o
 -12   3   9        2.54        2.23      0.74 o
 -11   3   9       11.09        9.58      0.84 o
 -10   3   9        9.24        7.77      0.67 o
  -9   3   9      535.09      535.66      6.56 o
  -8   3   9       32.83       38.86      0.93 o
  -7   3   9      131.41      112.52      1.53 o
  -6   3   9       88.33       78.16      1.12 o
  -5   3   9      534.93      536.02      4.94 o
  -4   3   9      158.75      162.85      1.66 o
  -3   3   9      113.85      108.76      1.38 o
  -2   3   9       12.16       10.40      0.41 o
  -1   3   9        2.43        3.49      0.78 o
   0   3   9        6.49       11.71      0.42 o
   1   3   9     1480.07     1573.99     11.61 o
   2   3   9      264.84      265.87      2.29 o
   3   3   9      250.67      285.94      2.46 o
   4   3   9        0.44        0.55      0.26 o
   5   3   9     1328.17     1379.82     12.12 o
   6   3   9       37.53       34.14      1.12 o
   7   3   9        2.27        2.47      0.51 o
   8   3   9        9.99       12.59      1.20 o
   9   3   9        8.45        5.62      0.64 o
  10   3   9        8.46        8.68      0.80 o
  11   3   9       22.62       23.81      1.19 o
 -12   4   9        1.34        2.76      0.74 o
 -11   4   9       18.22       18.67      1.03 o
 -10   4   9       21.23       17.73      0.96 o
  -9   4   9       63.73       62.16      1.51 o
  -8   4   9        3.52        3.68      0.47 o
  -7   4   9      326.57      302.14      3.56 o
  -6   4   9       13.57       14.70      0.89 o
  -5   4   9      416.48      397.15      4.30 o
  -4   4   9       70.13       68.46      1.08 o
  -3   4   9      159.37      153.85      1.82 o
  -2   4   9        3.81        5.21      0.39 o
  -1   4   9       22.98       29.22      0.67 o
   0   4   9      239.76      218.92      3.65 o
   1   4   9      608.46      615.03      5.21 o
   2   4   9       41.88       35.56      0.61 o
   3   4   9      515.28      516.04      4.90 o
   4   4   9        0.01        0.62      0.34 o
   5   4   9     1394.12     1451.80     12.79 o
   6   4   9      123.26      112.32      1.92 o
   7   4   9       41.45       32.19      1.66 o
   8   4   9        3.34        5.19      0.57 o
   9   4   9       93.00       87.66      1.76 o
  10   4   9        7.12        8.83      0.74 o
  11   4   9       18.47       16.59      1.91 o
 -11   5   9        9.52        9.59      0.83 o
 -10   5   9        4.86        5.41      0.64 o
  -9   5   9        0.01       -0.25      0.42 o
  -8   5   9       17.78       11.94      0.75 o
  -7   5   9       36.25       34.76      0.96 o
  -6   5   9       57.61       51.11      1.17 o
  -5   5   9      169.26      142.50      2.05 o
  -4   5   9      466.54      425.35      4.62 o
  -3   5   9      227.94      210.21      2.34 o
  -2   5   9       20.80       21.33      0.62 o
  -1   5   9      396.01      378.93      3.70 o
   0   5   9       14.85       16.35      0.59 o
   1   5   9       58.43       44.19      0.95 o
   2   5   9      329.33      326.35      3.34 o
   3   5   9       51.96       56.74      1.30 o
   4   5   9       30.18       26.66      1.33 o
   5   5   9        7.19        7.61      0.57 o
   6   5   9       13.77       11.78      0.62 o
   7   5   9       63.64       68.96      1.67 o
   8   5   9       36.73       36.91      1.31 o
   9   5   9        1.18       -0.16      0.54 o
  10   5   9        4.11        5.42      1.59 o
 -11   6   9       63.67       72.09      3.51 o
 -10   6   9        2.98        3.17      0.67 o
  -9   6   9        0.06       -0.48      0.48 o
  -8   6   9        0.73        0.88      0.48 o
  -7   6   9       97.11       93.63      1.90 o
  -6   6   9       45.13       33.42      1.21 o
  -5   6   9       11.88        8.07      0.57 o
  -4   6   9       52.56       59.39      1.25 o
  -3   6   9      520.42      496.92      5.33 o
  -2   6   9      126.94      119.58      1.88 o
  -1   6   9     1023.53     1016.41     12.29 o
   0   6   9      457.71      471.40      5.30 o
   1   6   9       28.10       22.22      0.79 o
   2   6   9       28.24       32.10      0.88 o
   3   6   9      411.11      397.79      5.06 o
   4   6   9      106.10       95.68      1.87 o
   5   6   9        4.41        5.28      0.53 o
   6   6   9        3.86        3.30      0.47 o
   7   6   9        4.59        8.36      0.80 o
   8   6   9       19.51       24.62      1.15 o
   9   6   9       18.51       15.05      1.35 o
 -10   7   9       32.45       44.98      2.87 o
  -9   7   9        9.36        8.01      0.80 o
  -8   7   9       67.06       72.69      1.83 o
  -7   7   9        0.20        1.46      0.54 o
  -6   7   9       25.36       22.45      0.86 o
  -5   7   9        0.60        0.96      0.43 o
  -4   7   9       34.19       34.67      1.00 o
  -3   7   9      258.12      250.40      3.19 o
  -2   7   9       29.35       21.25      0.96 o
  -1   7   9        2.30        2.63      0.51 o
   0   7   9        0.59        2.08      0.51 o
   1   7   9      219.07      217.20      4.75 o
   2   7   9       34.40       29.27      1.15 o
   3   7   9       39.63       36.53      1.29 o
   4   7   9       12.86       12.12      0.80 o
   5   7   9       15.74       12.61      0.87 o
   6   7   9       20.40       17.87      0.99 o
   7   7   9       94.38      105.87      3.67 o
   8   7   9        4.00        3.51      1.28 o
  -8   8   9        4.16        4.68      0.79 o
  -7   8   9       16.98       17.80      0.99 o
  -6   8   9       13.94       14.28      0.79 o
  -5   8   9        0.20        0.84      0.45 o
  -4   8   9        1.86        0.53      0.51 o
  -3   8   9       50.52       51.80      1.44 o
  -2   8   9       21.34       22.20      1.03 o
  -1   8   9       32.05       32.38      1.29 o
   0   8   9        0.28        1.00      0.51 o
   1   8   9       14.65       17.96      0.96 o
   2   8   9       68.05       61.85      1.77 o
   3   8   9       75.33       69.95      1.71 o
   4   8   9       31.08       32.54      1.23 o
   5   8   9       70.44       80.17      2.21 o
   6   8   9       12.15       15.69      1.10 o
  -6   9   9        0.02       -0.32      0.96 o
  -5   9   9       32.10       37.33      1.35 o
  -4   9   9        3.14        5.28      0.70 o
  -3   9   9       21.96       19.27      0.99 o
  -2   9   9      154.80      152.42      2.75 o
  -1   9   9        0.12        0.11      0.51 o
   0   9   9       47.43       55.46      1.59 o
   1   9   9       36.16       35.68      1.47 o
   2   9   9       45.40       43.23      2.67 o
   3   9   9        0.60        1.28      0.77 o
   4   9   9        2.53        2.87      1.28 o
  -3  10   9      118.56      116.75      5.10 o
  -2  10   9        6.91       11.16      1.91 o
  -1  10   9       46.72       53.60      2.26 o
   0  10   9        0.55        1.91      1.28 o
 -12   0  10       10.79       10.85      1.59 o
 -10   0  10       13.22       18.75      0.92 o
  -8   0  10       92.64       98.80      3.87 o
  -6   0  10     1389.23     1467.52     16.36 o
  -4   0  10      352.52      428.08      4.82 o
  -2   0  10      135.27      135.26      2.07 o
   0   0  10     1130.40     1307.71     13.66 o
   2   0  10     1405.54     1327.04     13.94 o
   4   0  10       41.43       36.68      1.24 o
   6   0  10      759.78      795.14     10.37 o
   8   0  10       42.69       51.70      2.78 o
  10   0  10      148.38      140.88      5.42 o
 -13   1  10        0.21        1.59      1.28 o
 -12   1  10        3.78        5.74      0.74 o
 -11   1  10      144.85      131.46      3.08 o
 -10   1  10       36.30       29.49      0.88 o
  -9   1  10        0.80       -0.13      0.31 o
  -8   1  10       70.43       84.88      1.13 o
  -7   1  10        3.58        4.27      0.40 o
  -6   1  10      484.48      540.04      4.31 o
  -5   1  10        0.38        1.28      0.26 o
  -4   1  10      139.21      121.00      1.19 o
  -3   1  10       12.41       14.91      0.39 o
  -2   1  10      912.55      985.76      7.93 o
  -1   1  10      462.49      529.90      4.77 o
   0   1  10      990.55     1128.72      8.39 o
   1   1  10       43.41       61.11      0.74 o
   2   1  10      338.06      396.52      3.21 o
   3   1  10        0.89        1.10      0.23 o
   4   1  10       20.20       20.66      0.52 o
   5   1  10        1.08        0.54      0.28 o
   6   1  10        5.55        3.52      0.39 o
   7   1  10       46.11       38.77      0.90 o
   8   1  10       33.72       29.83      0.86 o
   9   1  10       18.95       21.28      0.93 o
  10   1  10        0.90        0.32      0.67 o
  11   1  10        3.12        4.00      0.75 o
 -13   2  10       34.74       33.06      1.53 o
 -12   2  10       59.44       72.18      2.08 o
 -11   2  10        1.52        2.87      0.74 o
 -10   2  10       34.08       38.10      1.23 o
  -9   2  10      140.76      130.46      1.98 o
  -8   2  10       75.77       75.60      1.12 o
  -7   2  10       88.08       78.55      1.10 o
  -6   2  10       11.62       11.99      0.44 o
  -5   2  10        3.81        1.38      0.33 o
  -4   2  10       96.38       77.72      1.08 o
  -3   2  10      344.34      339.26      3.18 o
  -2   2  10       49.49       38.65      0.62 o
  -1   2  10      239.59      287.70      2.82 o
   0   2  10       19.84        9.81      0.89 o
   1   2  10       32.09       38.10      0.57 o
   2   2  10       91.68       77.92      0.89 o
   3   2  10      195.14      196.80      1.81 o
   4   2  10       67.28       66.12      0.96 o
   5   2  10      368.22      364.67      4.07 o
   6   2  10      709.37      699.12      8.57 o
   7   2  10       32.03       28.31      0.88 o
   8   2  10      288.05      284.57      3.59 o
   9   2  10        1.35        1.70      0.47 o
  10   2  10       33.93       35.34      1.17 o
  11   2  10       39.94       42.29      1.44 o
 -13   3  10       87.04       91.67      3.04 o
 -12   3  10        6.93        6.13      1.13 o
 -11   3  10       10.76       15.95      1.10 o
 -10   3  10       62.81       71.68      1.67 o
  -9   3  10      279.66      263.98      3.78 o
  -8   3  10        3.00        5.41      0.53 o
  -7   3  10      182.10      177.75      2.39 o
  -6   3  10       68.54       71.98      1.12 o
  -5   3  10       82.57       83.02      1.21 o
  -4   3  10      100.18      108.64      1.81 o
  -3   3  10       90.57       71.60      1.28 o
  -2   3  10     1161.04     1152.78     11.01 o
  -1   3  10     1567.14     1655.36     14.25 o
   0   3  10        0.06        0.87      0.28 o
   1   3  10      237.61      287.34      2.65 o
   2   3  10       14.91       20.58      0.51 o
   3   3  10      291.16      279.66      3.81 o
   4   3  10      377.13      387.47      3.54 o
   5   3  10      108.30       96.38      1.42 o
   6   3  10      197.20      194.39      3.96 o
   7   3  10      107.38      112.64      2.15 o
   8   3  10       15.22       15.19      0.91 o
   9   3  10        5.04        5.85      0.67 o
  10   3  10      247.90      270.50      4.22 o
  11   3  10        0.93        0.32      1.28 o
 -12   4  10        5.67       11.98      1.17 o
 -11   4  10      162.35      179.33      3.96 o
 -10   4  10       48.31       49.28      1.47 o
  -9   4  10        2.51        4.01      0.58 o
  -8   4  10       18.35       13.40      0.68 o
  -7   4  10      115.78      120.70      1.85 o
  -6   4  10       63.07       68.13      1.31 o
  -5   4  10       66.83       71.17      1.28 o
  -4   4  10      289.38      281.04      2.93 o
  -3   4  10      114.64      105.43      1.64 o
  -2   4  10      345.67      384.07      3.71 o
  -1   4  10      120.02      135.11      1.69 o
   0   4  10      666.77      663.98      6.59 o
   1   4  10      248.14      254.19      2.44 o
   2   4  10       18.78       20.44      0.52 o
   3   4  10       19.19       20.08      0.71 o
   4   4  10      276.64      265.24      3.22 o
   5   4  10       94.29      102.03      2.26 o
   6   4  10       11.14       14.45      0.80 o
   7   4  10       53.20       51.21      1.44 o
   8   4  10      116.05      111.59      2.50 o
   9   4  10        0.22        0.69      0.58 o
  10   4  10       30.33       33.44      1.35 o
 -11   5  10       40.74       47.05      1.47 o
 -10   5  10        4.51        5.26      0.67 o
  -9   5  10        3.48        5.28      0.64 o
  -8   5  10      152.82      150.22      2.25 o
  -7   5  10      409.72      381.75      5.13 o
  -6   5  10        1.23        2.65      0.62 o
  -5   5  10      129.37      110.93      1.74 o
  -4   5  10      350.08      340.98      3.88 o
  -3   5  10       99.23      101.49      1.48 o
  -2   5  10      124.49      107.29      1.49 o
  -1   5  10      345.10      364.73      3.66 o
   0   5  10      256.58      250.60      3.23 o
   1   5  10      729.10      735.47      9.88 o
   2   5  10      330.29      327.72      3.71 o
   3   5  10       88.07       78.62      1.74 o
   4   5  10       83.05       79.62      1.43 o
   5   5  10        0.16        1.28      0.70 o
   6   5  10        0.04        0.15      0.46 o
   7   5  10        7.31        8.17      0.70 o
   8   5  10       63.44       68.74      1.75 o
   9   5  10        7.97        5.27      0.75 o
  10   5  10        5.08        7.34      1.59 o
 -11   6  10        3.75        5.10      1.59 o
 -10   6  10        8.94        9.07      0.83 o
  -9   6  10        6.32        8.95      0.75 o
  -8   6  10        4.02        4.90      0.64 o
  -7   6  10        1.99        1.82      0.50 o
  -6   6  10        2.98        3.28      0.47 o
  -5   6  10       13.18       13.45      0.71 o
  -4   6  10       70.18       62.31      1.28 o
  -3   6  10       59.50       60.83      1.28 o
  -2   6  10        0.06       -0.23      0.34 o
  -1   6  10       51.12       42.86      0.93 o
   0   6  10        0.08        0.52      0.38 o
   1   6  10       41.90       45.32      1.08 o
   2   6  10        2.41        2.63      1.22 o
   3   6  10      255.12      244.13      3.51 o
   4   6  10       19.37       17.88      0.87 o
   5   6  10       68.58       63.15      1.55 o
   6   6  10       35.19       27.03      0.96 o
   7   6  10       11.41       11.62      0.87 o
   8   6  10       16.94       18.01      1.03 o
   9   6  10       12.72       15.87      1.35 o
  -9   7  10        2.09        2.95      0.64 o
  -8   7  10       85.19       81.62      1.95 o
  -7   7  10       37.15       35.91      1.11 o
  -6   7  10       30.00       27.37      1.06 o
  -5   7  10        1.18        3.91      0.50 o
  -4   7  10       37.54       36.27      1.02 o
  -3   7  10      162.50      177.39      2.51 o
  -2   7  10       98.54       94.08      1.95 o
  -1   7  10      138.58      151.57      2.51 o
   0   7  10      372.69      375.03      4.86 o
   1   7  10      347.62      353.18      6.07 o
   2   7  10        5.00        5.86      0.64 o
   3   7  10       59.83       55.36      1.75 o
   4   7  10      166.55      163.52      3.50 o
   5   7  10        0.95        0.40      0.48 o
   6   7  10        7.14        7.63      0.75 o
   7   7  10        6.34        7.15      0.92 o
  -8   8  10       81.04       79.11      4.15 o
  -7   8  10       19.37       24.34      1.12 o
  -6   8  10        3.95        3.21      0.57 o
  -5   8  10       34.32       34.65      1.14 o
  -4   8  10       56.66       54.59      1.51 o
  -3   8  10       20.91       20.17      0.96 o
  -2   8  10        6.91        7.33      1.01 o
  -1   8  10        4.63        5.27      0.64 o
   0   8  10       15.73       18.03      0.96 o
   1   8  10       60.79       61.81      1.94 o
   2   8  10        0.09       -0.43      0.55 o
   3   8  10       15.57       15.85      0.91 o
   4   8  10        5.47        5.13      0.67 o
   5   8  10        1.69        2.63      0.64 o
   6   8  10       24.59       24.92      1.58 o
  -6   9  10        7.15        7.02      1.59 o
  -5   9  10       42.11       45.13      2.13 o
  -4   9  10        2.71        2.86      0.64 o
  -3   9  10        0.35        0.42      0.58 o
  -2   9  10       80.90       86.71      2.03 o
  -1   9  10        3.28        3.09      0.67 o
   0   9  10        2.02        1.99      0.64 o
   1   9  10        4.03        4.16      0.74 o
   2   9  10       16.24       20.54      1.29 o
   3   9  10      132.10      152.15      5.74 o
 -11   0  11       44.27       47.56      1.80 o
  -9   0  11      186.49      165.03      3.26 o
  -7   0  11      497.25      529.40      6.13 o
  -5   0  11      135.18      125.71      3.67 o
  -3   0  11     1081.84     1126.13     11.91 o
   1   0  11       27.23       52.69      0.94 o
   3   0  11      400.27      451.05     13.12 o
   5   0  11     1497.26     1477.46     18.34 o
   7   0  11        0.31        0.36      0.46 o
   9   0  11      258.16      254.33      4.35 o
  11   0  11        6.26        4.15      1.59 o
 -13   1  11       12.63       14.35      1.91 o
 -12   1  11        3.39        1.64      0.80 o
 -11   1  11        2.11        0.64      0.96 o
 -10   1  11       27.25       19.88      0.87 o
  -9   1  11       23.10       25.65      0.75 o
  -8   1  11        9.51       12.88      0.50 o
  -7   1  11       34.51       39.41      0.82 o
  -6   1  11      207.92      191.66      2.12 o
  -5   1  11      352.30      351.40      5.92 o
  -4   1  11     1370.49     1385.68     11.06 o
  -3   1  11      656.29      694.48      5.75 o
  -2   1  11        0.13        1.39      0.26 o
  -1   1  11      375.95      410.97      3.56 o
   0   1  11      367.12      305.67      2.53 o
   1   1  11     1009.06     1062.29      7.95 o
   2   1  11      796.87      802.11      6.14 o
   3   1  11       59.67       64.87      0.84 o
   4   1  11       31.61       26.36      0.83 o
   5   1  11       55.01       53.77      1.02 o
   6   1  11       23.47       20.92      0.69 o
   7   1  11       11.74       12.11      0.58 o
   8   1  11       81.70       76.79      1.54 o
   9   1  11       28.79       28.43      1.02 o
  10   1  11       10.19       11.74      0.79 o
  11   1  11        7.61        9.03      1.23 o
 -13   2  11       24.80       29.87      1.80 o
 -12   2  11       17.91       26.91      1.68 o
 -11   2  11        5.80        5.16      0.76 o
 -10   2  11        0.45        1.44      0.48 o
  -9   2  11       31.22       29.80      1.23 o
  -8   2  11        1.55        1.33      0.39 o
  -7   2  11      251.78      227.29      2.53 o
  -6   2  11      161.98      159.44      1.86 o
  -5   2  11     1240.81     1252.80     10.86 o
  -4   2  11      399.43      409.54      7.68 o
  -3   2  11      191.61      161.17      2.02 o
  -2   2  11        0.04        0.94      0.33 o
  -1   2  11      379.37      309.86      3.06 o
   0   2  11      204.02      231.20      2.20 o
   1   2  11       56.80       65.74      1.23 o
   2   2  11      216.62      191.56      1.93 o
   3   2  11      276.22      254.96      2.25 o
   4   2  11       56.78       52.79      0.91 o
   5   2  11      358.70      325.42      4.31 o
   6   2  11       42.64       43.02      0.97 o
   7   2  11       53.68       48.74      1.19 o
   8   2  11        0.10        0.38      0.38 o
   9   2  11       35.03       35.13      1.14 o
  10   2  11        0.01       -0.13      0.50 o
  11   2  11       34.50       38.21      1.91 o
 -13   3  11       13.56        8.66      1.35 o
 -12   3  11       12.17       15.59      1.10 o
 -11   3  11      111.41      111.54      2.62 o
 -10   3  11        1.15        1.85      0.54 o
  -9   3  11       37.16       41.54      1.12 o
  -8   3  11      255.61      239.91      3.01 o
  -7   3  11       69.05       71.40      1.34 o
  -6   3  11        3.88        3.75      0.39 o
  -5   3  11       36.65       36.32      0.78 o
  -4   3  11      108.04      106.79      1.74 o
  -3   3  11      235.50      224.06      2.39 o
  -2   3  11      346.83      367.85      6.84 o
  -1   3  11        0.02        1.04      0.36 o
   0   3  11       30.25       28.68      0.58 o
   1   3  11      367.09      356.08      3.24 o
   2   3  11        8.14        4.48      0.31 o
   3   3  11      187.03      188.62      2.17 o
   4   3  11      338.84      319.27      3.33 o
   5   3  11      133.12      125.58      1.93 o
   6   3  11       83.89       88.41      1.79 o
   7   3  11       57.76       55.11      1.44 o
   8   3  11       17.66       17.26      0.96 o
   9   3  11        4.97        8.22      0.85 o
  10   3  11        2.17        1.99      0.64 o
 -12   4  11        4.92        5.76      1.13 o
 -11   4  11      133.44      134.87      2.54 o
 -10   4  11       51.39       46.25      1.47 o
  -9   4  11       29.90       33.23      1.19 o
  -8   4  11        1.35        1.98      0.43 o
  -7   4  11      675.34      678.39      7.03 o
  -6   4  11       77.45       67.52      1.31 o
  -5   4  11       10.14        9.50      1.19 o
  -4   4  11      171.63      166.42      1.97 o
  -3   4  11       67.63       67.20      1.10 o
  -2   4  11       16.65       19.01      0.65 o
  -1   4  11      133.03      121.79      2.47 o
   0   4  11      395.60      394.95      3.86 o
   1   4  11       68.03       66.93      1.12 o
   2   4  11       32.89       31.34      0.68 o
   3   4  11      702.08      690.71      8.35 o
   4   4  11      172.15      173.78      2.39 o
   5   4  11        3.75        4.03      0.50 o
   6   4  11        1.17        2.15      0.51 o
   7   4  11       28.62       31.57      1.19 o
   8   4  11        0.02       -0.32      0.48 o
   9   4  11        2.23        2.77      0.67 o
  10   4  11        6.95        6.38      1.59 o
 -11   5  11        0.35        1.25      0.58 o
 -10   5  11        3.43        3.97      0.64 o
  -9   5  11        1.02        1.11      0.51 o
  -8   5  11       13.15       14.26      0.74 o
  -7   5  11        0.98        0.96      0.43 o
  -6   5  11       81.23       75.89      1.45 o
  -5   5  11      106.85       93.30      1.59 o
  -4   5  11       43.46       47.46      1.08 o
  -3   5  11      293.15      279.12      3.28 o
  -2   5  11       17.85       14.16      0.56 o
  -1   5  11       19.43       22.20      0.67 o
   0   5  11        3.31        3.15      0.39 o
   1   5  11      108.09       97.24      1.38 o
   2   5  11      414.51      423.00      4.61 o
   3   5  11      584.47      581.51      6.86 o
   4   5  11       80.19       85.16      2.55 o
   5   5  11       11.52       10.37      0.65 o
   6   5  11       70.14       67.37      1.63 o
   7   5  11      181.90      196.82      4.51 o
   8   5  11       70.47       76.87      1.87 o
   9   5  11        2.20        1.38      0.74 o
 -11   6  11       11.40        9.57      1.59 o
 -10   6  11        4.14        3.11      0.64 o
  -9   6  11        1.81        2.31      0.64 o
  -8   6  11        2.27        1.94      0.55 o
  -7   6  11      210.56      197.15      3.38 o
  -6   6  11       49.71       48.23      1.28 o
  -5   6  11      205.55      189.85      2.62 o
  -4   6  11        0.84        3.56      0.43 o
  -3   6  11      146.39      133.68      2.02 o
  -2   6  11       54.25       48.52      1.14 o
  -1   6  11       50.96       45.12      0.95 o
   0   6  11       69.04       63.34      1.28 o
   1   6  11       26.73       24.83      0.82 o
   2   6  11        3.85        5.62      0.64 o
   3   6  11        2.22        2.08      0.51 o
   4   6  11        3.86        3.93      0.64 o
   5   6  11       16.77       18.16      0.96 o
   6   6  11        7.12        7.66      0.98 o
   7   6  11        0.17        0.49      0.58 o
   8   6  11        1.92        0.85      0.74 o
  -9   7  11        6.36        5.88      0.79 o
  -8   7  11        4.16        7.94      0.83 o
  -7   7  11       34.40       31.77      1.08 o
  -6   7  11       76.77       79.47      1.62 o
  -5   7  11       85.33       82.97      1.62 o
  -4   7  11        2.14        2.16      0.47 o
  -3   7  11      109.57      109.76      1.88 o
  -2   7  11        8.55        5.84      0.64 o
  -1   7  11      173.56      163.84      2.75 o
   0   7  11      222.27      223.80      5.99 o
   1   7  11      136.87      139.21      2.51 o
   2   7  11       11.80        9.77      1.06 o
   3   7  11        5.13        7.78      0.67 o
   4   7  11       60.85       61.85      1.59 o
   5   7  11       12.61       13.73      0.87 o
   6   7  11      244.24      262.09      3.95 o
   7   7  11      157.77      171.29      6.06 o
  -7   8  11        3.78        4.82      0.70 o
  -6   8  11        5.00        5.29      0.59 o
  -5   8  11       36.71       33.07      1.14 o
  -4   8  11       15.16       14.51      0.91 o
  -3   8  11       61.33       57.40      1.59 o
  -2   8  11      301.30      307.10      4.34 o
  -1   8  11       14.07       12.81      0.83 o
   0   8  11        1.39        2.00      0.54 o
   1   8  11        9.41       11.58      0.95 o
   2   8  11       21.60       22.01      1.22 o
   3   8  11       40.99       42.46      1.39 o
   4   8  11        0.05        0.39      0.54 o
   5   8  11       81.03       88.46      2.33 o
   6   8  11        2.67        3.51      1.28 o
  -6   9  11       15.98       17.86      1.91 o
  -5   9  11       65.69       75.28      3.83 o
  -4   9  11        3.16        3.51      0.64 o
  -3   9  11        0.07        0.11      0.54 o
  -2   9  11        4.78        5.27      0.75 o
  -1   9  11       33.70       34.80      1.31 o
   0   9  11        4.05        1.83      0.64 o
   1   9  11       67.81       65.06      2.03 o
   2   9  11       30.55       36.08      1.91 o
   3   9  11       18.16       24.24      2.55 o
 -10   0  12      169.07      206.06      5.74 o
  -8   0  12        3.29        9.06      0.74 o
  -6   0  12      813.59      790.28     13.42 o
  -4   0  12     1151.33     1097.98     33.40 o
  -2   0  12     5167.47     5478.01     92.08 o
   0   0  12      559.96      538.04      6.01 o
   2   0  12     2527.77     2596.54     26.85 o
   4   0  12      134.74      135.47      2.45 o
   6   0  12      346.52      334.90      5.03 o
   8   0  12        0.32        0.58      0.60 o
  10   0  12       21.72       19.54      1.58 o
 -13   1  12        9.74       13.72      1.91 o
 -12   1  12        0.04        0.00      0.96 o
 -11   1  12       29.44       25.20      2.23 o
 -10   1  12       10.73        8.23      0.52 o
  -9   1  12       68.98       74.86      1.25 o
  -8   1  12        0.77        0.62      0.31 o
  -7   1  12       71.75       69.24      1.15 o
  -6   1  12      409.67      399.72      3.90 o
  -5   1  12       76.01       72.70      1.02 o
  -4   1  12        6.64        4.02      0.33 o
  -3   1  12       26.18       26.26      0.56 o
  -2   1  12       27.98       20.01      0.54 o
  -1   1  12      349.45      380.58      3.36 o
   0   1  12      133.90      125.67      1.37 o
   1   1  12      253.09      236.59      2.66 o
   2   1  12      113.04      106.57      1.27 o
   3   1  12       48.96       49.77      0.73 o
   4   1  12      193.45      188.46      2.16 o
   5   1  12      544.87      534.78      5.20 o
   6   1  12       19.35       18.89      0.67 o
   7   1  12      148.03      133.71      1.86 o
   8   1  12       35.57       35.34      1.08 o
   9   1  12        0.04        0.92      0.50 o
  10   1  12        4.57        4.57      0.62 o
 -13   2  12       24.38       27.52      1.80 o
 -12   2  12        2.74        4.95      0.90 o
 -11   2  12        4.47        4.39      0.64 o
 -10   2  12      108.67      107.72      2.06 o
  -9   2  12      131.91      126.82      1.96 o
  -8   2  12      262.34      243.29      2.71 o
  -7   2  12      199.24      206.40      2.38 o
  -6   2  12       90.92       75.07      1.15 o
  -5   2  12        0.37        0.45      0.38 o
  -4   2  12       61.30       61.39      1.02 o
  -3   2  12      144.70      140.91      1.69 o
  -2   2  12      107.15      119.14      2.06 o
  -1   2  12       19.96       26.26      0.60 o
   0   2  12        0.34        0.59      0.24 o
   1   2  12      218.72      251.76      2.41 o
   2   2  12      492.74      495.45      4.30 o
   3   2  12      341.72      345.01      3.64 o
   4   2  12     1172.01     1227.38     10.88 o
   5   2  12        9.96       11.20      0.57 o
   6   2  12      164.76      174.22      2.42 o
   7   2  12        2.33        3.42      0.58 o
   8   2  12       27.86       28.84      1.07 o
   9   2  12       17.21       16.48      0.96 o
  10   2  12        5.55        8.56      0.83 o
 -12   3  12       12.17       15.65      1.42 o
 -11   3  12        7.13        5.73      0.70 o
 -10   3  12      159.13      171.19      2.86 o
  -9   3  12       15.87       13.56      0.71 o
  -8   3  12       37.84       34.80      0.93 o
  -7   3  12       71.46       70.88      1.34 o
  -6   3  12      266.31      258.19      2.79 o
  -5   3  12        5.41        4.32      0.43 o
  -4   3  12      200.35      200.54      2.23 o
  -3   3  12       15.01       22.36      0.81 o
  -2   3  12       60.12       58.32      0.99 o
  -1   3  12       25.68       24.44      0.65 o
   0   3  12        4.43        5.41      0.33 o
   1   3  12       41.95       42.60      0.83 o
   2   3  12      120.64      123.43      1.54 o
   3   3  12       66.72       70.24      1.17 o
   4   3  12       25.44       23.37      0.73 o
   5   3  12       20.47       21.50      0.96 o
   6   3  12      836.55      854.86      9.92 o
   7   3  12       24.88       24.21      1.03 o
   8   3  12        2.43        2.71      0.64 o
   9   3  12        5.63        6.08      0.70 o
  10   3  12       19.06       19.20      2.07 o
 -12   4  12        8.69       10.25      1.35 o
 -11   4  12        5.20        4.02      0.67 o
 -10   4  12       21.07       20.78      1.03 o
  -9   4  12      229.93      234.21      3.10 o
  -8   4  12      180.89      171.65      2.45 o
  -7   4  12        0.14        0.70      0.43 o
  -6   4  12      342.91      332.67      3.87 o
  -5   4  12       32.79       30.35      0.78 o
  -4   4  12      259.06      278.63      2.97 o
  -3   4  12        0.00        0.60      0.29 o
  -2   4  12        5.15        6.62      0.39 o
  -1   4  12      236.66      233.28      2.54 o
   0   4  12        7.76        8.88      0.46 o
   1   4  12        4.82        4.63      0.39 o
   2   4  12      526.47      569.69      4.97 o
   3   4  12        5.20        3.93      0.45 o
   4   4  12      475.38      483.39      5.82 o
   5   4  12       38.81       34.28      1.07 o
   6   4  12        1.08        0.80      0.48 o
   7   4  12        3.11        4.00      0.64 o
   8   4  12        0.67        0.62      0.54 o
   9   4  12       10.27       10.88      0.96 o
 -11   5  12       27.22       31.80      1.53 o
 -10   5  12       21.59       21.47      1.07 o
  -9   5  12        1.92        2.39      0.64 o
  -8   5  12       34.65       35.30      1.05 o
  -7   5  12       45.94       43.22      1.14 o
  -6   5  12        9.80        8.60      0.64 o
  -5   5  12        0.04        0.26      0.43 o
  -4   5  12      101.56       85.26      1.54 o
  -3   5  12       25.21       19.28      0.65 o
  -2   5  12        0.16        1.41      0.42 o
  -1   5  12       53.26       46.63      0.99 o
   0   5  12      152.07      141.76      1.84 o
   1   5  12        3.11        3.02      0.39 o
   2   5  12        5.03        4.70      0.58 o
   3   5  12       61.51       54.18      1.39 o
   4   5  12       49.43       50.91      1.62 o
   5   5  12        3.03        3.93      0.76 o
   6   5  12       34.06       32.12      1.15 o
   7   5  12       13.55       15.87      0.96 o
   8   5  12       84.93       86.50      2.07 o
   9   5  12        7.25        7.34      1.59 o
 -10   6  12       14.75       16.64      1.10 o
  -9   6  12       11.47       13.00      0.87 o
  -8   6  12        1.40        1.44      0.47 o
  -7   6  12       39.69       26.94      1.00 o
  -6   6  12        1.24        2.42      0.45 o
  -5   6  12      123.10      115.70      1.88 o
  -4   6  12        0.88        1.47      0.43 o
  -3   6  12        2.72        2.13      0.43 o
  -2   6  12      131.36      127.57      2.00 o
  -1   6  12      396.64      415.77      4.23 o
   0   6  12       57.89       51.90      1.20 o
   1   6  12       99.75       95.20      2.31 o
   2   6  12      279.75      263.95      3.74 o
   3   6  12       42.82       46.68      1.35 o
   4   6  12      214.03      219.75      3.34 o
   5   6  12        2.22        1.98      0.62 o
   6   6  12        9.97        8.33      0.84 o
   7   6  12       94.61      102.01      2.58 o
   8   6  12        9.12        9.89      1.91 o
  -9   7  12       21.32       23.29      2.23 o
  -8   7  12       38.57       34.55      1.31 o
  -7   7  12       29.56       32.19      1.11 o
  -6   7  12       16.72       16.70      0.86 o
  -5   7  12        4.93        3.33      0.57 o
  -4   7  12      171.91      165.23      2.45 o
  -3   7  12       74.88       68.15      1.45 o
  -2   7  12        7.90        6.53      0.64 o
  -1   7  12        0.15        0.38      0.51 o
   0   7  12      196.48      195.75      4.94 o
   1   7  12        2.60        3.53      0.64 o
   2   7  12        0.00        0.57      0.51 o
   3   7  12      106.66      115.91      2.23 o
   4   7  12       57.30       50.82      1.47 o
   5   7  12        7.63        6.17      0.80 o
   6   7  12        3.72        6.37      0.92 o
   7   7  12        0.00        2.23      1.28 o
  -7   8  12      127.30      140.06      3.07 o
  -6   8  12        1.20       -0.07      0.45 o
  -5   8  12        2.52        2.23      0.57 o
  -4   8  12        3.60        4.17      0.64 o
  -3   8  12       68.59       74.03      1.90 o
  -2   8  12       54.79       56.45      1.55 o
  -1   8  12        2.75        4.05      0.67 o
   0   8  12       47.29       48.05      1.44 o
   1   8  12       39.58       45.23      2.32 o
   2   8  12       14.30       15.27      1.10 o
   3   8  12       12.78       11.38      0.83 o
   4   8  12        2.25        1.83      0.64 o
   5   8  12        2.87        3.16      0.83 o
  -4   9  12       24.31       28.24      1.80 o
  -3   9  12       15.73       18.17      1.07 o
  -2   9  12        7.60        6.77      0.83 o
  -1   9  12       11.69       13.27      0.96 o
   0   9  12       10.30       10.71      1.35 o
   1   9  12       23.37       29.66      2.55 o
   2   9  12       58.26       65.07      3.51 o
 -11   0  13       48.69       48.48      2.87 o
  -9   0  13        3.23        0.48      0.68 o
  -7   0  13      122.46      136.87      2.58 o
  -5   0  13      403.05      385.53      9.22 o
  -3   0  13       29.61       34.87      4.78 o
  -1   0  13      380.51      365.69      5.09 o
   1   0  13       82.96       67.84      1.47 o
   3   0  13      974.04     1044.91     11.23 o
   5   0  13        0.03        0.36      0.46 o
   7   0  13        1.36        0.64      0.55 o
   9   0  13        2.17        4.01      1.02 o
 -13   1  13        0.29       -1.28      1.28 o
 -12   1  13       20.83       23.29      2.23 o
 -11   1  13       16.43       19.78      1.91 o
 -10   1  13       11.18       15.94      0.80 o
  -9   1  13        1.65        0.11      0.51 o
  -8   1  13      297.24      279.89      3.39 o
  -7   1  13        1.71        1.42      0.38 o
  -6   1  13       22.32       19.64      0.75 o
  -5   1  13      143.10      156.45      1.88 o
  -4   1  13      151.26      143.34      1.59 o
  -3   1  13      881.95      855.77      7.79 o
  -2   1  13      302.96      303.89      3.06 o
  -1   1  13      423.53      431.20      4.10 o
   0   1  13       57.10       53.88      0.82 o
   1   1  13        0.04        1.81      0.25 o
   2   1  13       95.12       98.36      1.28 o
   3   1  13      127.29      135.44      1.73 o
   4   1  13       45.51       45.93      1.02 o
   5   1  13       94.05       84.64      1.48 o
   6   1  13        3.37        3.92      0.50 o
   7   1  13       28.23       25.52      0.91 o
   8   1  13        0.81        0.32      0.42 o
   9   1  13        2.61        4.15      0.64 o
  10   1  13        0.36        0.55      0.77 o
 -12   2  13       18.99       14.67      1.91 o
 -11   2  13       20.49       20.07      1.16 o
 -10   2  13        0.05        0.76      0.52 o
  -9   2  13      238.20      224.54      4.01 o
  -8   2  13       27.39       16.62      0.67 o
  -7   2  13        6.37        4.82      0.45 o
  -6   2  13      143.67      137.23      2.29 o
  -5   2  13       50.56       45.19      0.89 o
  -4   2  13      260.79      252.41      2.66 o
  -3   2  13       56.80       46.42      0.86 o
  -2   2  13       82.27       88.14      1.51 o
  -1   2  13       94.66       99.65      1.21 o
   0   2  13      134.22      137.84      1.53 o
   1   2  13      101.86       96.48      1.22 o
   2   2  13       13.54       14.35      0.48 o
   3   2  13        2.65        3.85      0.60 o
   4   2  13      105.51      110.15      1.81 o
   5   2  13        1.59        2.00      0.43 o
   6   2  13        5.59        4.75      0.50 o
   7   2  13       12.55       11.57      0.80 o
   8   2  13        2.99        2.75      0.58 o
   9   2  13        0.27        0.91      0.58 o
  10   2  13        0.12        0.48      0.90 o
 -12   3  13        4.70        4.32      0.79 o
 -11   3  13       36.83       48.32      1.47 o
 -10   3  13       26.48       29.44      1.15 o
  -9   3  13        0.04        0.13      0.43 o
  -8   3  13       28.17       23.20      0.90 o
  -7   3  13      100.73       94.28      1.80 o
  -6   3  13       12.95       14.36      0.70 o
  -5   3  13       24.00       21.99      0.69 o
  -4   3  13      380.66      354.21      3.58 o
  -3   3  13      135.12      135.90      1.73 o
  -2   3  13      116.34      112.72      1.52 o
  -1   3  13      168.51      166.12      1.93 o
   0   3  13        8.46        7.86      0.42 o
   1   3  13        8.52        8.07      0.40 o
   2   3  13      225.62      219.78      2.49 o
   3   3  13       16.57       15.10      0.62 o
   4   3  13      441.47      446.11      4.83 o
   5   3  13      100.82      106.44      2.07 o
   6   3  13       14.85       14.64      0.87 o
   7   3  13       11.29       11.22      0.80 o
   8   3  13       20.20       17.59      0.96 o
   9   3  13       46.02       51.69      1.59 o
 -12   4  13        8.10       13.40      1.91 o
 -11   4  13       34.57       44.02      1.47 o
 -10   4  13        2.71        3.67      0.64 o
  -9   4  13        2.63        2.22      0.50 o
  -8   4  13        8.93        9.82      0.62 o
  -7   4  13       10.06        5.54      0.57 o
  -6   4  13       42.18       30.63      0.93 o
  -5   4  13       15.84       15.79      0.62 o
  -4   4  13        0.07        3.14      0.68 o
  -3   4  13       36.59       48.28      1.02 o
  -2   4  13      295.28      300.97      3.16 o
  -1   4  13      186.15      157.63      1.97 o
   0   4  13       75.76       69.40      1.17 o
   1   4  13        4.54        6.63      1.07 o
   2   4  13      561.17      579.36      6.07 o
   3   4  13        0.15        0.17      0.38 o
   4   4  13        0.77        0.64      0.43 o
   5   4  13       58.24       58.77      1.61 o
   6   4  13      193.25      192.19      4.56 o
   7   4  13       16.07       19.44      1.03 o
   8   4  13       17.37       19.92      1.15 o
   9   4  13        7.39        7.35      1.13 o
 -11   5  13        0.19        0.32      0.90 o
 -10   5  13        2.15        2.95      0.64 o
  -9   5  13       27.47       22.50      1.07 o
  -8   5  13       19.05       15.77      0.79 o
  -7   5  13        7.89        9.47      0.64 o
  -6   5  13       28.80       26.37      0.91 o
  -5   5  13       77.12       72.28      1.42 o
  -4   5  13       99.65       88.79      1.56 o
  -3   5  13       52.97       54.54      1.08 o
  -2   5  13      231.45      222.19      2.78 o
  -1   5  13      186.51      184.38      2.45 o
   0   5  13       44.54       42.75      0.95 o
   1   5  13       90.76       92.41      1.43 o
   2   5  13        6.18        5.51      0.64 o
   3   5  13        0.14        2.03      0.54 o
   4   5  13      380.05      377.00      4.94 o
   5   5  13       22.07       22.70      0.99 o
   6   5  13       49.55       50.01      1.47 o
   7   5  13       23.60       25.79      1.15 o
   8   5  13        3.58        4.02      0.84 o
 -10   6  13        3.49        3.35      0.90 o
  -9   6  13        9.50       10.15      0.80 o
  -8   6  13        5.35        6.92      0.62 o
  -7   6  13        6.90        6.91      0.66 o
  -6   6  13      123.92      118.01      1.99 o
  -5   6  13       25.30       25.78      0.91 o
  -4   6  13       61.34       54.61      1.57 o
  -3   6  13        1.72        1.66      0.43 o
  -2   6  13       56.40       47.28      1.19 o
  -1   6  13      133.41      141.76      1.95 o
   0   6  13       76.50       74.61      1.78 o
   1   6  13      142.46      137.85      2.43 o
   2   6  13       22.63       21.85      0.96 o
   3   6  13       15.27       17.35      0.96 o
   4   6  13       82.05       87.58      1.87 o
   5   6  13       29.32       30.62      1.15 o
   6   6  13        0.28        0.58      0.60 o
   7   6  13       49.69       56.53      2.36 o
  -8   7  13       52.31       47.70      1.55 o
  -7   7  13        0.16       -0.23      0.56 o
  -6   7  13        5.23        8.80      0.71 o
  -5   7  13       53.14       56.34      1.36 o
  -4   7  13        3.18        4.43      0.57 o
  -3   7  13       70.30       69.85      1.69 o
  -2   7  13       92.62       91.32      1.95 o
  -1   7  13        8.98        9.14      0.75 o
   0   7  13       89.68       96.53      3.13 o
   1   7  13      140.49      135.73      3.87 o
   2   7  13       42.54       46.80      1.39 o
   3   7  13       26.92       26.96      1.15 o
   4   7  13        6.00        6.46      0.70 o
   5   7  13        0.96       -0.05      0.54 o
   6   7  13       24.83       22.01      2.23 o
  -7   8  13        1.03        0.32      0.90 o
  -6   8  13        0.29        0.23      0.54 o
  -5   8  13        4.94        4.88      0.62 o
  -4   8  13        4.84        6.03      0.75 o
  -3   8  13       17.55       18.81      1.03 o
  -2   8  13        1.28        2.71      0.64 o
  -1   8  13       43.33       44.51      1.44 o
   0   8  13        0.55        0.91      0.58 o
   1   8  13        3.61        2.23      0.74 o
   2   8  13        8.73        7.37      0.92 o
   3   8  13       11.26       15.08      0.96 o
   4   8  13        8.09       10.45      0.97 o
  -2   9  13       25.34       28.40      1.80 o
  -1   9  13        5.26        4.28      1.44 o
   0   9  13       34.64       36.04      2.87 o
   1   9  13        4.14        3.83      1.28 o
 -10   0  14       15.29       11.98      1.13 o
  -8   0  14        9.08        7.53      0.90 o
  -6   0  14       67.49       70.65      1.66 o
  -4   0  14      287.43      316.37      4.60 o
  -2   0  14     2504.30     2577.56     30.97 o
   0   0  14       13.20       11.42      1.04 o
   2   0  14        0.10        0.80      0.41 o
   4   0  14      395.92      367.37      7.18 o
   6   0  14       40.77       39.65      1.68 o
   8   0  14       71.63       77.57      2.59 o
 -11   1  14        0.02        1.18      0.77 o
 -10   1  14        6.21        8.66      0.67 o
  -9   1  14       28.84       26.05      0.99 o
  -8   1  14       23.16       23.68      0.86 o
  -7   1  14      180.79      170.64      2.34 o
  -6   1  14      113.21      108.98      1.71 o
  -5   1  14        2.35        2.29      0.44 o
  -4   1  14     1045.42     1052.71     10.23 o
  -3   1  14      211.02      219.57      3.82 o
  -2   1  14       49.62       47.30      0.89 o
  -1   1  14        6.89        5.45      0.65 o
   0   1  14       78.11       81.58      1.38 o
   1   1  14        1.76        2.14      0.34 o
   2   1  14       37.38       28.73      0.71 o
   3   1  14       12.50       16.25      0.62 o
   4   1  14       11.20       13.67      0.64 o
   5   1  14      123.19      135.65      2.08 o
   6   1  14      365.56      345.57      4.13 o
   7   1  14        4.18        2.41      0.47 o
   8   1  14       90.78       94.49      2.07 o
   9   1  14        6.81        7.79      0.84 o
  10   1  14        0.09       -0.32      0.96 o
 -12   2  14       27.72       27.11      2.55 o
 -11   2  14       18.01       23.85      1.58 o
 -10   2  14        6.67       10.17      0.80 o
  -9   2  14       10.63       15.52      0.92 o
  -8   2  14       26.22       30.17      0.93 o
  -7   2  14        0.91        0.51      0.43 o
  -6   2  14       73.60       71.70      1.36 o
  -5   2  14      223.57      196.48      2.25 o
  -4   2  14       24.72       21.69      0.83 o
  -3   2  14       36.88       37.47      1.02 o
  -2   2  14        9.28        8.71      0.47 o
  -1   2  14       34.04       38.40      0.77 o
   0   2  14     1131.24     1100.50     14.38 o
   1   2  14       23.19       17.87      0.52 o
   2   2  14       48.45       39.72      0.75 o
   3   2  14       13.00       10.78      0.52 o
   4   2  14      317.81      329.45      3.88 o
   5   2  14      235.94      226.89      2.94 o
   6   2  14        2.91        3.07      0.58 o
   7   2  14        1.41        0.77      0.51 o
   8   2  14       46.34       49.53      1.44 o
   9   2  14       16.74       19.65      1.07 o
 -12   3  14       28.33       29.98      2.87 o
 -11   3  14        5.17        8.85      0.92 o
 -10   3  14      249.18      271.85      4.72 o
  -9   3  14       21.05       19.03      0.87 o
  -8   3  14        1.13        1.53      0.43 o
  -7   3  14      191.25      167.40      2.35 o
  -6   3  14      271.82      293.23      3.16 o
  -5   3  14        0.98        1.82      0.77 o
  -4   3  14       10.68        8.18      0.49 o
  -3   3  14       72.35       54.93      0.99 o
  -2   3  14       89.98       74.94      1.21 o
  -1   3  14      603.72      624.47      5.81 o
   0   3  14      607.34      610.82      5.70 o
   1   3  14       98.08       94.25      1.47 o
   2   3  14        0.83        0.02      0.31 o
   3   3  14        1.50        2.20      0.39 o
   4   3  14      358.46      339.63      3.60 o
   5   3  14      103.95      104.15      2.07 o
   6   3  14       22.54       26.08      1.12 o
   7   3  14       30.50       27.34      1.15 o
   8   3  14       84.83       93.93      2.15 o
   9   3  14       17.69       16.61      1.58 o
 -11   4  14       31.34       35.62      1.39 o
 -10   4  14       13.38       20.21      1.03 o
  -9   4  14        0.01        0.72      0.45 o
  -8   4  14        0.11       -0.13      0.43 o
  -7   4  14        2.49        2.94      0.45 o
  -6   4  14      168.06      150.36      2.51 o
  -5   4  14      292.90      291.25      3.18 o
  -4   4  14      144.00      136.53      1.82 o
  -3   4  14      301.23      297.65      3.21 o
  -2   4  14      406.43      403.38      4.05 o
  -1   4  14       17.53       13.33      0.58 o
   0   4  14      118.79      116.24      1.65 o
   1   4  14      186.86      186.03      2.25 o
   2   4  14       19.02       18.51      0.79 o
   3   4  14       13.15       16.55      0.83 o
   4   4  14      224.32      223.19      4.01 o
   5   4  14       23.44       23.51      0.99 o
   6   4  14       71.89       66.38      1.78 o
   7   4  14      142.94      140.71      2.67 o
   8   4  14        9.58        8.43      0.83 o
 -11   5  14        5.36        8.29      1.59 o
 -10   5  14        4.28        4.53      0.75 o
  -9   5  14        7.48        4.35      0.57 o
  -8   5  14        0.69        1.40      0.47 o
  -7   5  14        1.76        1.93      0.45 o
  -6   5  14       79.36       82.63      1.79 o
  -5   5  14      203.47      175.57      2.48 o
  -4   5  14        7.03        7.84      0.80 o
  -3   5  14        3.53        5.95      0.49 o
  -2   5  14      147.57      141.79      1.93 o
  -1   5  14       87.12       82.91      1.34 o
   0   5  14       13.56       12.02      0.60 o
   1   5  14      567.08      575.02      7.82 o
   2   5  14      133.10      127.35      2.23 o
   3   5  14       31.75       32.22      1.12 o
   4   5  14       18.90       22.21      1.30 o
   5   5  14       32.95       34.03      1.47 o
   6   5  14       50.13       50.24      1.71 o
   7   5  14        3.05        3.46      0.70 o
   8   5  14       33.92       41.15      2.87 o
 -10   6  14        0.29        0.64      1.28 o
  -9   6  14       57.31       64.37      1.79 o
  -8   6  14       98.35      103.39      1.97 o
  -7   6  14       31.07       30.36      1.02 o
  -6   6  14       16.04       14.12      0.76 o
  -5   6  14      115.40      123.24      2.05 o
  -4   6  14        5.26        5.25      0.62 o
  -3   6  14       20.71       19.98      0.86 o
  -2   6  14      456.64      443.18      4.99 o
  -1   6  14        1.08        1.44      0.41 o
   0   6  14       15.05       15.23      0.74 o
   1   6  14       38.25       35.04      1.19 o
   2   6  14       32.56       30.18      1.12 o
   3   6  14      117.96      106.70      2.11 o
   4   6  14       10.50       10.48      0.80 o
   5   6  14       10.59       12.08      1.10 o
   6   6  14       21.95       22.90      1.34 o
  -8   7  14       15.32       11.14      1.03 o
  -7   7  14       26.66       24.96      1.02 o
  -6   7  14        6.26        5.31      0.59 o
  -5   7  14        2.53        4.55      0.57 o
  -4   7  14      200.96      214.88      2.99 o
  -3   7  14        4.48        4.00      0.57 o
  -2   7  14      242.57      246.96      3.73 o
  -1   7  14       76.11       91.00      2.55 o
   0   7  14        6.86        6.49      0.67 o
   1   7  14        0.84        0.80      0.54 o
   2   7  14        0.42       -0.11      0.54 o
   3   7  14        5.45        6.77      0.70 o
   4   7  14       28.93       30.18      1.23 o
   5   7  14        7.40        6.84      0.77 o
  -6   8  14       21.57       24.96      1.68 o
  -5   8  14        6.23        8.71      0.74 o
  -4   8  14       11.58        8.86      0.80 o
  -3   8  14       40.34       44.08      1.44 o
  -2   8  14       23.43       19.15      1.03 o
  -1   8  14       76.67       74.27      1.83 o
   0   8  14       63.48       66.55      2.03 o
   1   8  14       10.97       10.13      0.97 o
   2   8  14      122.68      118.22      2.82 o
   3   8  14        0.12       -0.09      0.60 o
  -1   9  14       57.81       63.48      3.51 o
 -11   0  15       18.57       12.33      1.59 o
  -9   0  15        0.03       -0.16      0.68 o
  -7   0  15        1.14        1.75      0.68 o
  -5   0  15      363.71      378.69      8.59 o
  -3   0  15        0.97        2.27      0.55 o
  -1   0  15       49.29       42.14      1.16 o
   1   0  15       18.53       23.85      1.19 o
   3   0  15      133.29      123.77      2.93 o
   5   0  15      339.94      312.33      5.97 o
   7   0  15       34.67       31.54      1.68 o
 -12   1  15        7.08        5.10      1.59 o
 -11   1  15        0.45       -0.16      0.68 o
 -10   1  15        0.45        1.62      0.54 o
  -9   1  15       73.92       85.54      1.83 o
  -8   1  15      244.23      237.57      3.43 o
  -7   1  15      100.70       95.21      1.65 o
  -6   1  15      626.67      616.62      7.47 o
  -5   1  15      783.23      792.85      7.98 o
  -4   1  15       83.57       83.89      1.47 o
  -3   1  15     1286.01     1230.35     11.89 o
  -2   1  15      690.90      695.80      6.40 o
  -1   1  15       25.63       31.59      0.77 o
   0   1  15      217.90      200.79      2.29 o
   1   1  15      161.91      175.23      2.50 o
   2   1  15       24.56       30.20      0.73 o
   3   1  15      266.23      247.43      3.05 o
   4   1  15        7.02        7.21      0.64 o
   5   1  15      113.35      123.32      2.76 o
   6   1  15        1.54        0.56      0.48 o
   7   1  15        6.66        7.46      0.64 o
   8   1  15        7.37        6.98      0.84 o
   9   1  15        0.60        0.64      0.96 o
 -11   2  15        5.29        3.03      0.90 o
 -10   2  15       14.38       16.14      1.10 o
  -9   2  15        1.49        2.84      0.60 o
  -8   2  15        0.07       -0.32      0.43 o
  -7   2  15        3.30        1.54      0.45 o
  -6   2  15       74.09       64.64      1.31 o
  -5   2  15        2.73        3.32      0.45 o
  -4   2  15      847.16      869.21      8.67 o
  -3   2  15      190.75      170.59      2.28 o
  -2   2  15        0.09        0.00      0.32 o
  -1   2  15      210.96      231.54      2.82 o
   0   2  15      334.08      335.49      3.42 o
   1   2  15      366.78      360.95      4.37 o
   2   2  15       14.89       10.08      0.57 o
   3   2  15        1.55        0.96      0.43 o
   4   2  15      149.77      151.05      2.22 o
   5   2  15      105.69      107.64      2.06 o
   6   2  15        0.09       -0.17      0.51 o
   7   2  15        1.67        0.36      0.51 o
   8   2  15       20.89       18.22      1.10 o
   9   2  15      112.04      119.62      4.78 o
 -12   3  15        5.23        5.10      1.59 o
 -11   3  15        5.31       11.08      1.10 o
 -10   3  15        0.01        0.75      0.54 o
  -9   3  15       23.03       21.43      1.16 o
  -8   3  15        3.14        2.26      0.54 o
  -7   3  15      326.19      326.57      4.49 o
  -6   3  15      248.36      277.10      3.36 o
  -5   3  15      462.91      435.39      4.82 o
  -4   3  15        3.83        5.35      0.44 o
  -3   3  15       77.09       75.20      1.23 o
  -2   3  15       81.32       78.11      1.25 o
  -1   3  15      291.28      267.33      2.90 o
   0   3  15        0.01        0.32      0.33 o
   1   3  15       59.94       66.69      1.25 o
   2   3  15       15.50       14.78      0.62 o
   3   3  15        0.16        0.48      0.39 o
   4   3  15        4.55        5.32      0.57 o
   5   3  15      701.69      728.42      8.69 o
   6   3  15       24.40       26.94      1.12 o
   7   3  15        1.45        1.62      0.58 o
   8   3  15       25.30       29.56      1.28 o
 -11   4  15       10.83       11.34      1.35 o
 -10   4  15       69.19       69.64      2.08 o
  -9   4  15        7.59        7.90      0.70 o
  -8   4  15        0.05        1.09      0.54 o
  -7   4  15        0.32        0.32      0.43 o
  -6   4  15       79.67       84.72      1.61 o
  -5   4  15        5.86        5.24      0.52 o
  -4   4  15       67.68       65.81      1.21 o
  -3   4  15        7.57       10.46      0.52 o
  -2   4  15       12.70       12.98      0.71 o
  -1   4  15      129.87      123.92      1.73 o
   0   4  15        0.82        0.59      0.36 o
   1   4  15       61.00       64.44      1.17 o
   2   4  15       38.96       42.10      1.11 o
   3   4  15      629.08      656.00      7.76 o
   4   4  15       16.59       16.94      0.96 o
   5   4  15        5.05        5.92      0.64 o
   6   4  15        1.44        2.47      0.64 o
   7   4  15       41.60       40.64      1.44 o
   8   4  15        2.39        0.48      0.90 o
 -10   5  15        9.34        6.83      0.92 o
  -9   5  15       35.54       42.00      1.24 o
  -8   5  15        7.98        6.98      0.62 o
  -7   5  15       63.91       67.35      2.12 o
  -6   5  15       11.72        7.59      0.57 o
  -5   5  15       83.69       68.29      1.45 o
  -4   5  15      134.76      141.27      2.17 o
  -3   5  15       13.12       12.16      0.60 o
  -2   5  15        9.90        8.24      0.52 o
  -1   5  15        5.09        3.94      0.42 o
   0   5  15       62.00       64.06      1.29 o
   1   5  15       48.65       47.65      1.35 o
   2   5  15        1.31        0.64      0.48 o
   3   5  15       11.74       10.73      0.80 o
   4   5  15        0.14        0.57      0.51 o
   5   5  15        7.18        6.86      0.84 o
   6   5  15        0.01       -0.46      0.60 o
   7   5  15       93.82       98.41      3.16 o
  -9   6  15        0.48        1.28      1.28 o
  -8   6  15       16.92       17.39      0.88 o
  -7   6  15       74.94       67.42      2.44 o
  -6   6  15       20.51       23.06      0.91 o
  -5   6  15        4.45        6.52      0.57 o
  -4   6  15       50.01       52.10      1.31 o
  -3   6  15      254.57      254.94      3.33 o
  -2   6  15       50.30       46.61      1.25 o
  -1   6  15       16.31       14.20      0.69 o
   0   6  15       49.39       53.75      1.64 o
   1   6  15       44.63       42.21      1.28 o
   2   6  15       19.93       22.25      1.03 o
   3   6  15       82.96       77.67      1.83 o
   4   6  15        3.09        3.89      0.64 o
   5   6  15        3.30        5.44      0.79 o
   6   6  15        6.65       11.16      1.91 o
  -8   7  15        4.83        4.64      1.13 o
  -7   7  15        0.50        0.21      0.74 o
  -6   7  15        0.05       -0.20      0.45 o
  -5   7  15       25.92       22.59      0.96 o
  -4   7  15        0.70        2.11      0.57 o
  -3   7  15       73.97       67.87      1.51 o
  -2   7  15       26.66       24.18      1.07 o
  -1   7  15       57.70       60.39      1.55 o
   0   7  15        0.94        1.12      0.66 o
   1   7  15        3.78        3.43      0.64 o
   2   7  15        0.07       -0.09      0.51 o
   3   7  15       74.96       72.02      1.79 o
   4   7  15       49.54       53.33      1.63 o
  -5   8  15        0.02        0.48      0.90 o
  -4   8  15        1.36        0.32      0.66 o
  -3   8  15        2.81        2.50      0.67 o
  -2   8  15       21.04       19.72      1.07 o
  -1   8  15       27.69       29.27      1.28 o
   0   8  15        0.07        0.53      0.74 o
   1   8  15        1.32        1.59      0.74 o
   2   8  15        0.33        0.96      1.28 o
 -10   0  16       45.79       50.09      2.03 o
  -8   0  16      204.14      231.72      4.85 o
  -6   0  16        0.05       -0.32      0.68 o
  -4   0  16     1444.66     1541.10     19.07 o
  -2   0  16     1150.84     1093.05     19.83 o
   0   0  16      199.77      180.70      3.07 o
   2   0  16      188.43      182.44      3.12 o
   4   0  16      336.55      286.60      5.64 o
   6   0  16       33.49       23.29      1.35 o
   8   0  16        1.47        3.07      1.12 o
 -12   1  16        5.59       10.53      1.91 o
 -11   1  16        9.38        7.33      0.84 o
 -10   1  16        2.74        4.84      0.64 o
  -9   1  16        0.01        1.09      0.54 o
  -8   1  16       16.90       19.06      0.96 o
  -7   1  16       43.20       45.13      1.17 o
  -6   1  16      233.24      212.88      3.31 o
  -5   1  16      198.36      195.40      2.73 o
  -4   1  16      378.68      397.46      4.45 o
  -3   1  16        8.31        8.72      0.70 o
  -2   1  16      113.03      120.24      1.62 o
  -1   1  16       37.20       30.77      0.75 o
   0   1  16      155.34      135.89      1.77 o
   1   1  16      133.13      120.03      1.62 o
   2   1  16       47.14       40.34      0.90 o
   3   1  16       65.30       67.89      1.51 o
   4   1  16       80.40       75.15      2.21 o
   5   1  16       10.22        9.66      0.69 o
   6   1  16        4.43        4.34      0.64 o
   7   1  16        9.10       11.00      0.75 o
   8   1  16       17.15       19.25      1.16 o
 -11   2  16        7.33        9.81      1.23 o
 -10   2  16        0.83        0.09      0.77 o
  -9   2  16       13.13        9.15      0.70 o
  -8   2  16        0.12        1.09      0.45 o
  -7   2  16      176.24      167.58      2.45 o
  -6   2  16       26.43       26.90      0.91 o
  -5   2  16       93.44       97.32      2.04 o
  -4   2  16        6.01        6.89      0.53 o
  -3   2  16       95.43       97.63      1.59 o
  -2   2  16       80.42       76.12      1.39 o
  -1   2  16      167.08      148.68      2.11 o
   0   2  16        5.47        5.36      0.45 o
   1   2  16       18.22       15.64      0.60 o
   2   2  16        0.04        0.75      0.43 o
   3   2  16        0.68       -0.43      0.43 o
   4   2  16       58.99       61.00      1.64 o
   5   2  16       11.15        8.90      0.70 o
   6   2  16       68.15       69.54      1.96 o
   7   2  16       34.13       35.89      1.47 o
   8   2  16       13.61       14.68      1.10 o
 -11   3  16       16.59       16.37      1.22 o
 -10   3  16       11.99       14.61      0.91 o
  -9   3  16        9.05        9.15      0.80 o
  -8   3  16       52.17       49.35      1.47 o
  -7   3  16       15.15       18.77      0.86 o
  -6   3  16       61.60       59.98      1.31 o
  -5   3  16       39.13       38.42      1.05 o
  -4   3  16       88.81       81.30      1.51 o
  -3   3  16      167.29      165.05      2.34 o
  -2   3  16        0.40        0.57      0.43 o
  -1   3  16        3.36        4.13      0.67 o
   0   3  16       15.22       12.08      0.59 o
   1   3  16       53.46       57.81      1.22 o
   2   3  16      124.60      120.42      2.15 o
   3   3  16      125.70      133.86      2.05 o
   4   3  16        4.40        3.73      0.74 o
   5   3  16        0.94        1.56      0.66 o
   6   3  16      195.82      199.73      3.80 o
   7   3  16       32.64       41.53      1.66 o
   8   3  16        0.92        3.83      1.28 o
 -11   4  16       24.75       29.98      2.87 o
 -10   4  16        3.79        3.83      1.00 o
  -9   4  16       99.38      110.96      2.52 o
  -8   4  16       66.37       50.82      1.61 o
  -7   4  16       16.02       17.64      0.96 o
  -6   4  16       26.96       27.93      1.07 o
  -5   4  16        0.24        1.48      0.45 o
  -4   4  16      313.85      303.44      4.00 o
  -3   4  16       44.16       39.00      0.97 o
  -2   4  16      362.51      363.98      3.84 o
  -1   4  16      130.25      135.18      1.91 o
   0   4  16       12.81       14.90      0.65 o
   1   4  16       56.72       58.38      1.34 o
   2   4  16      160.28      147.88      2.47 o
   3   4  16       73.71       66.43      1.59 o
   4   4  16        9.47        5.95      1.10 o
   5   4  16        7.03        7.36      0.90 o
   6   4  16        1.85        1.20      0.64 o
   7   4  16       32.04       36.90      1.66 o
  -9   5  16       56.12       56.40      1.90 o
  -8   5  16       17.18       16.14      0.96 o
  -7   5  16        0.08       -0.43      0.43 o
  -6   5  16       35.43       33.66      1.05 o
  -5   5  16       39.37       36.05      1.14 o
  -4   5  16       64.03       71.05      1.48 o
  -3   5  16        1.48        1.65      0.41 o
  -2   5  16        0.25        1.01      0.59 o
  -1   5  16       17.26       17.37      0.73 o
   0   5  16        2.30        1.65      0.41 o
   1   5  16       21.53       26.96      1.07 o
   2   5  16       15.84       15.12      0.87 o
   3   5  16        1.92        1.64      0.54 o
   4   5  16       22.32       24.92      1.07 o
   5   5  16        7.66       12.36      1.10 o
   6   5  16        1.81        1.95      0.68 o
  -9   6  16       22.37       24.16      3.67 o
  -8   6  16        0.56        1.40      0.57 o
  -7   6  16        3.21        4.51      0.57 o
  -6   6  16        0.04        0.32      0.43 o
  -5   6  16       24.85       21.98      0.91 o
  -4   6  16       21.73       27.65      1.00 o
  -3   6  16       80.16       77.42      1.59 o
  -2   6  16       53.28       49.60      1.28 o
  -1   6  16       11.49       10.22      0.68 o
   0   6  16        5.93        7.21      0.57 o
   1   6  16        2.59        2.21      0.58 o
   2   6  16       22.13       20.00      0.97 o
   3   6  16       14.82       17.25      0.96 o
   4   6  16       13.69       14.17      0.96 o
   5   6  16       88.25       93.14      3.16 o
  -7   7  16        1.36        0.16      0.90 o
  -6   7  16       11.66       14.63      0.86 o
  -5   7  16        4.38        6.38      0.68 o
  -4   7  16        5.03        4.16      0.59 o
  -3   7  16        0.50        0.68      0.51 o
  -2   7  16       33.95       35.02      1.28 o
  -1   7  16       72.55       84.73      1.95 o
   0   7  16        0.01       -0.20      0.60 o
   1   7  16       13.48       13.81      0.91 o
   2   7  16        4.57        6.08      0.75 o
   3   7  16       32.46       32.68      1.31 o
   4   7  16       48.44       55.22      2.36 o
  -4   8  16        0.01        0.32      1.28 o
  -3   8  16        3.89        6.33      1.28 o
  -2   8  16        0.20        0.48      0.90 o
  -1   8  16       79.01       75.60      3.83 o
   0   8  16        2.88        4.47      1.59 o
 -11   0  17       24.87       28.77      1.91 o
  -9   0  17        1.06        2.71      0.90 o
  -7   0  17      103.44       87.93      2.59 o
  -5   0  17        0.03        0.64      0.68 o
  -3   0  17     1263.07     1309.01     19.00 o
  -1   0  17       52.36       45.48      1.92 o
   1   0  17        1.62        1.55      0.82 o
   3   0  17      104.65       91.96      2.59 o
   5   0  17       33.61       41.66      1.80 o
   7   0  17      106.45      111.05      3.26 o
 -11   1  17       25.31       27.87      1.34 o
 -10   1  17        0.62        0.59      0.54 o
  -9   1  17       31.44       29.53      1.15 o
  -8   1  17      111.26      102.31      2.44 o
  -7   1  17        8.60       13.76      0.80 o
  -6   1  17       69.81       74.70      1.82 o
  -5   1  17      118.29      110.99      2.26 o
  -4   1  17      175.85      168.25      2.34 o
  -3   1  17       44.21       47.72      1.11 o
  -2   1  17      379.21      369.03      4.19 o
  -1   1  17      121.46      111.54      1.58 o
   0   1  17        6.39        8.29      0.52 o
   1   1  17      408.92      382.13      3.92 o
   2   1  17      175.28      170.34      2.39 o
   3   1  17       39.10       34.08      1.12 o
   4   1  17       92.64       86.75      1.83 o
   5   1  17       46.08       45.90      1.31 o
   6   1  17       20.08       19.24      0.99 o
   7   1  17       28.70       32.40      1.47 o
   8   1  17        4.14        3.51      1.28 o
 -11   2  17       36.59       35.63      1.59 o
 -10   2  17        8.71        5.07      0.79 o
  -9   2  17        0.13       -0.11      0.55 o
  -8   2  17       36.91       31.40      1.02 o
  -7   2  17      268.35      273.15      5.15 o
  -6   2  17       50.55       43.61      1.14 o
  -5   2  17       18.21       22.13      0.86 o
  -4   2  17        0.40        0.45      0.43 o
  -3   2  17      367.61      356.92      4.97 o
  -2   2  17       31.30       30.28      0.91 o
  -1   2  17       38.82       32.95      0.91 o
   0   2  17        2.00        2.11      0.43 o
   1   2  17       21.45       15.75      0.85 o
   2   2  17       25.21       28.24      0.88 o
   3   2  17       17.83       21.83      0.97 o
   4   2  17       11.51        9.01      0.67 o
   5   2  17        0.01        0.08      0.48 o
   6   2  17       17.88       13.73      1.10 o
   7   2  17        5.98        5.24      0.86 o
 -11   3  17       80.32       92.82      4.47 o
 -10   3  17        0.02        0.48      0.64 o
  -9   3  17        1.49        3.20      0.67 o
  -8   3  17        7.68        7.58      0.84 o
  -7   3  17       58.66       54.29      1.31 o
  -6   3  17        1.41        1.22      0.53 o
  -5   3  17       20.48       20.30      0.86 o
  -4   3  17      114.30      103.73      1.79 o
  -3   3  17        0.42        0.32      0.43 o
  -2   3  17        0.31        0.51      0.43 o
  -1   3  17      377.45      386.08      4.42 o
   0   3  17       76.93       82.41      1.54 o
   1   3  17      378.26      363.37      6.77 o
   2   3  17        0.77        1.44      0.48 o
   3   3  17       38.71       40.27      1.28 o
   4   3  17        2.74        1.68      0.60 o
   5   3  17       47.36       53.38      2.13 o
   6   3  17       16.90       17.77      1.10 o
   7   3  17        3.38        5.14      1.28 o
 -10   4  17       17.63       18.31      1.22 o
  -9   4  17      172.79      184.25      3.18 o
  -8   4  17        0.06        0.48      0.54 o
  -7   4  17        0.00        1.16      0.78 o
  -6   4  17        1.49        1.47      0.51 o
  -5   4  17       82.34       88.99      1.71 o
  -4   4  17        4.16        3.49      0.53 o
  -3   4  17        0.02        0.26      0.43 o
  -2   4  17       30.79       28.60      0.96 o
  -1   4  17      279.68      259.58      3.31 o
   0   4  17        3.81        4.64      0.53 o
   1   4  17        1.19        0.72      0.48 o
   2   4  17       43.60       44.39      1.28 o
   3   4  17       24.02       20.39      1.10 o
   4   4  17        8.28        8.40      1.13 o
   5   4  17       17.77       15.16      1.59 o
   6   4  17       34.82       44.19      2.03 o
  -9   5  17       15.89       10.27      1.23 o
  -8   5  17       44.16       51.19      1.59 o
  -7   5  17       11.03        9.35      0.80 o
  -6   5  17        7.84        7.23      0.83 o
  -5   5  17      102.52      104.80      2.19 o
  -4   5  17       61.82       58.97      1.59 o
  -3   5  17       30.97       30.41      1.02 o
  -2   5  17       55.57       59.82      1.58 o
  -1   5  17       41.02       38.75      1.02 o
   0   5  17        0.63        0.27      0.39 o
   1   5  17       73.86       77.78      1.75 o
   2   5  17       26.70       22.10      0.99 o
   3   5  17       73.48       69.84      1.71 o
   4   5  17       22.85       27.16      1.40 o
   5   5  17       64.46       70.88      2.14 o
   6   5  17        0.42        0.32      1.28 o
  -8   6  17       19.86       20.73      2.23 o
  -7   6  17       15.11       14.08      0.96 o
  -6   6  17        7.98       10.22      0.83 o
  -5   6  17        0.01       -0.06      0.43 o
  -4   6  17       20.24       17.28      0.86 o
  -3   6  17      136.07      142.48      2.31 o
  -2   6  17        4.34        6.09      0.62 o
  -1   6  17       36.31       31.67      1.02 o
   0   6  17        2.13        0.91      0.51 o
   1   6  17        3.46        3.26      0.64 o
   2   6  17       25.60       27.15      1.19 o
   3   6  17        0.53       -0.36      0.51 o
   4   6  17       31.20       32.23      1.47 o
   5   6  17        0.94        2.23      1.28 o
  -6   7  17        5.18        5.50      1.13 o
  -5   7  17       19.56       20.67      1.12 o
  -4   7  17        0.99        0.90      0.53 o
  -3   7  17        6.95        6.09      0.75 o
  -2   7  17       20.77       20.89      1.15 o
  -1   7  17       78.32       81.54      1.94 o
   0   7  17        4.23        4.93      0.84 o
   1   7  17        1.77        3.21      0.64 o
   2   7  17       11.34       13.08      1.10 o
   3   7  17        0.65        0.96      0.90 o
  -2   8  17        1.48        1.91      0.90 o
 -10   0  18       45.48       45.45      2.03 o
  -8   0  18        1.61       -0.16      0.68 o
  -6   0  18       41.80       39.09      1.80 o
  -4   0  18      618.66      617.36     10.26 o
  -2   0  18      351.30      327.80      4.97 o
   0   0  18       18.91       26.45      1.16 o
   2   0  18       27.36       28.52      1.45 o
   4   0  18        0.31        0.16      0.68 o
   6   0  18       87.42       77.99      2.71 o
 -11   1  18       19.53       27.43      1.34 o
 -10   1  18        0.06        0.59      0.54 o
  -9   1  18        0.02        0.73      0.54 o
  -8   1  18        0.24        0.91      0.58 o
  -7   1  18        1.67        1.25      0.51 o
  -6   1  18        1.34        0.70      0.51 o
  -5   1  18        8.55        9.52      0.62 o
  -4   1  18      105.65       90.13      1.65 o
  -3   1  18       68.96       62.63      1.34 o
  -2   1  18        3.69        4.46      0.53 o
  -1   1  18        3.66        6.53      0.53 o
   0   1  18        0.38        0.71      0.40 o
   1   1  18       96.45       83.88      1.36 o
   2   1  18       28.02       26.03      0.91 o
   3   1  18       13.30       10.92      0.70 o
   4   1  18       34.93       41.77      1.28 o
   5   1  18       15.52       17.39      0.96 o
   6   1  18       11.56        9.19      0.80 o
   7   1  18        1.66        1.81      0.74 o
 -11   2  18       20.70       29.15      1.91 o
 -10   2  18        0.42        0.64      0.66 o
  -9   2  18        0.73        1.49      0.74 o
  -8   2  18       88.59       89.24      1.99 o
  -7   2  18        5.12        2.74      0.57 o
  -6   2  18       40.47       44.63      1.17 o
  -5   2  18       29.10       31.94      1.00 o
  -4   2  18        0.42        0.61      0.38 o
  -3   2  18       69.10       70.86      1.43 o
  -2   2  18      175.09      154.76      2.22 o
  -1   2  18       59.83       49.69      1.19 o
   0   2  18       56.20       38.40      1.05 o
   1   2  18        0.81        0.56      0.48 o
   2   2  18       76.45       76.59      1.89 o
   3   2  18       84.80       81.78      1.75 o
   4   2  18       50.59       48.41      1.39 o
   5   2  18        3.55        6.24      0.64 o
   6   2  18        3.51        5.91      0.74 o
   7   2  18        5.09        6.06      1.59 o
 -10   3  18      115.73      103.96      3.53 o
  -9   3  18       20.41       18.16      1.03 o
  -8   3  18        0.51        0.35      0.91 o
  -7   3  18        9.37        8.30      0.64 o
  -6   3  18      278.74      275.55      3.53 o
  -5   3  18       95.58       98.00      1.86 o
  -4   3  18       27.04       32.39      1.00 o
  -3   3  18        0.01        0.19      0.43 o
  -2   3  18       14.83       10.49      0.62 o
  -1   3  18       62.59       52.28      1.22 o
   0   3  18        4.06        3.53      0.47 o
   1   3  18        1.04        0.64      0.48 o
   2   3  18        0.05        0.89      0.69 o
   3   3  18       23.71       23.36      1.22 o
   4   3  18       87.92       85.67      2.71 o
   5   3  18        1.83        3.51      0.90 o
   6   3  18       11.50       11.02      0.97 o
   7   3  18        7.92       12.76      1.91 o
 -10   4  18       29.20       34.46      1.91 o
  -9   4  18        4.31        3.73      0.75 o
  -8   4  18        9.19       10.88      0.83 o
  -7   4  18       12.34       12.16      0.91 o
  -6   4  18        4.71        3.27      0.64 o
  -5   4  18        0.08        0.34      0.45 o
  -4   4  18      219.23      212.01      2.94 o
  -3   4  18       62.55       62.38      1.43 o
  -2   4  18       38.93       30.30      1.00 o
  -1   4  18        7.00        9.90      0.68 o
   0   4  18        3.64        5.47      0.71 o
   1   4  18       39.74       36.04      1.23 o
   2   4  18       11.93       12.46      0.92 o
   3   4  18        2.40        0.83      0.66 o
   4   4  18       89.99       88.02      5.10 o
   5   4  18       11.80       12.34      1.28 o
  -9   5  18       30.91       30.62      2.55 o
  -8   5  18       22.20       23.85      1.15 o
  -7   5  18       15.09       18.57      1.03 o
  -6   5  18        3.28        1.91      0.54 o
  -5   5  18        2.73        2.07      0.64 o
  -4   5  18        0.77        1.94      0.58 o
  -3   5  18       78.55       80.10      1.65 o
  -2   5  18        8.88        6.63      0.57 o
  -1   5  18       35.43       32.14      1.08 o
   0   5  18        9.17        9.23      0.75 o
   1   5  18        2.28        2.23      0.75 o
   2   5  18       15.92       13.60      1.03 o
   3   5  18       27.79       34.10      1.47 o
   4   5  18       13.49       15.92      1.44 o
  -7   6  18        0.83       -0.64      0.96 o
  -6   6  18        5.91        6.15      0.80 o
  -5   6  18       12.66       11.26      0.87 o
  -4   6  18        2.32        2.06      0.58 o
  -3   6  18       69.54       71.50      1.79 o
  -2   6  18       94.37       91.39      3.04 o
  -1   6  18        0.85        0.34      0.51 o
   0   6  18        4.29        6.22      0.79 o
   1   6  18       32.52       33.72      1.47 o
   2   6  18      104.61      113.78      2.76 o
   3   6  18        1.07        1.32      0.80 o
  -5   7  18        5.07        7.34      1.59 o
  -4   7  18      108.46      109.92      4.15 o
  -3   7  18        3.49        3.90      1.00 o
  -2   7  18       58.48       64.02      2.36 o
  -1   7  18       18.89       18.18      1.91 o
   0   7  18        1.85        0.96      1.28 o
   1   7  18        8.74       12.19      1.44 o
 -11   0  19        1.65        6.43      1.59 o
  -9   0  19      125.06      152.29      3.94 o
  -7   0  19        0.61        0.36      0.77 o
  -5   0  19       23.79       21.97      1.45 o
  -3   0  19       19.37       17.39      1.35 o
  -1   0  19      145.20      125.16      2.51 o
   1   0  19       23.76       27.31      1.16 o
   3   0  19       70.53       73.15      2.36 o
   5   0  19        9.93        5.76      0.90 o
   7   0  19        2.39        2.55      1.28 o
 -11   1  19        1.48        2.55      1.28 o
 -10   1  19       16.83       15.46      0.96 o
  -9   1  19       16.08       17.08      0.96 o
  -8   1  19       32.46       32.02      1.28 o
  -7   1  19        3.19        6.69      0.70 o
  -6   1  19      222.79      210.98      3.27 o
  -5   1  19       52.32       58.04      1.51 o
  -4   1  19       42.25       39.46      1.08 o
  -3   1  19        8.67        8.78      0.59 o
  -2   1  19       79.09       74.16      1.51 o
  -1   1  19       48.50       45.12      1.14 o
   0   1  19      156.41      152.23      2.27 o
   1   1  19       46.15       49.15      1.08 o
   2   1  19        0.79        0.64      0.48 o
   3   1  19        6.87       10.59      0.75 o
   4   1  19        1.11        1.94      0.58 o
   5   1  19       78.10       76.21      1.87 o
   6   1  19        8.55       12.53      0.96 o
 -10   2  19       13.32       10.67      1.03 o
  -9   2  19        2.37       -0.26      0.60 o
  -8   2  19       22.80       28.99      1.19 o
  -7   2  19       16.11       22.42      1.03 o
  -6   2  19       12.13       10.10      0.71 o
  -5   2  19        8.44        7.74      0.59 o
  -4   2  19        1.58        1.31      0.47 o
  -3   2  19       10.56       13.34      0.74 o
  -2   2  19        4.56        5.30      0.57 o
  -1   2  19       45.72       50.67      1.19 o
   0   2  19        4.05        5.20      0.57 o
   1   2  19       58.92       52.60      1.39 o
   2   2  19        4.59        4.56      0.64 o
   3   2  19       24.84       22.94      1.16 o
   4   2  19       11.77       11.42      0.80 o
   5   2  19        4.32        5.21      0.74 o
   6   2  19        8.51        8.48      1.13 o
 -10   3  19       24.87       25.52      2.55 o
  -9   3  19       14.76       16.77      1.17 o
  -8   3  19       10.34       10.62      0.92 o
  -7   3  19        3.25        4.32      0.57 o
  -6   3  19        9.25        9.79      0.71 o
  -5   3  19        3.83        1.90      0.50 o
  -4   3  19        0.43        0.38      0.43 o
  -3   3  19       15.65       15.64      0.76 o
  -2   3  19       26.52       23.60      0.96 o
  -1   3  19       57.72       61.67      1.36 o
   0   3  19        1.16        1.91      0.45 o
   1   3  19       22.12       16.55      0.96 o
   2   3  19       22.21       21.45      1.04 o
   3   3  19        2.66        3.86      0.74 o
   4   3  19       15.05       11.87      1.23 o
   5   3  19       44.62       51.68      2.26 o
  -9   4  19        2.94        0.64      0.90 o
  -8   4  19        4.06        6.14      0.80 o
  -7   4  19       36.25       43.31      1.44 o
  -6   4  19        3.74        3.27      0.64 o
  -5   4  19        3.34        4.38      0.57 o
  -4   4  19        1.24        1.07      0.50 o
  -3   4  19        0.47        1.44      0.50 o
  -2   4  19       15.82       16.50      0.86 o
  -1   4  19        0.43        0.89      0.43 o
   0   4  19        2.96        3.86      0.64 o
   1   4  19        0.13       -0.09      0.51 o
   2   4  19       58.62       59.41      1.84 o
   3   4  19       17.88       17.06      1.59 o
   4   4  19       18.84       19.03      1.45 o
  -8   5  19        1.01        1.91      1.28 o
  -7   5  19       21.34       30.03      1.28 o
  -6   5  19       10.23       11.15      0.91 o
  -5   5  19        1.94        1.59      0.58 o
  -4   5  19       24.26       22.00      1.07 o
  -3   5  19       31.80       31.20      1.11 o
  -2   5  19       18.09       20.19      0.88 o
  -1   5  19        0.43       -0.38      0.43 o
   0   5  19        0.01        0.09      0.51 o
   1   5  19        1.27        0.86      0.66 o
   2   5  19        2.32        2.23      0.74 o
   3   5  19        0.35       -0.50      0.77 o
  -5   6  19        2.36        3.11      0.64 o
  -4   6  19       82.35       81.85      1.99 o
  -3   6  19        8.87       12.08      0.91 o
  -2   6  19        0.38        0.88      0.64 o
  -1   6  19        0.01        0.45      0.95 o
   0   6  19        3.87        2.55      0.74 o
   1   6  19        6.95        9.08      0.92 o
   2   6  19       13.08       14.83      1.35 o
  -2   7  19        7.02       11.48      1.91 o
 -10   0  20        9.43        8.03      1.13 o
  -8   0  20      108.22      103.46      3.04 o
  -6   0  20        3.63        5.27      0.90 o
  -4   0  20      141.93      151.81      3.72 o
  -2   0  20       43.00       34.10      1.68 o
   0   0  20        6.94        7.29      0.74 o
   2   0  20       13.00       15.50      1.23 o
   4   0  20        0.29        0.87      0.77 o
   6   0  20        3.41        2.23      1.28 o
 -10   1  20       17.37       20.03      1.29 o
  -9   1  20        6.46        7.12      0.83 o
  -8   1  20       18.44       17.91      0.96 o
  -7   1  20       51.52       46.11      1.47 o
  -6   1  20       18.44       18.35      0.91 o
  -5   1  20       48.70       39.61      1.31 o
  -4   1  20      105.24      100.80      2.02 o
  -3   1  20       37.64       38.65      1.15 o
  -2   1  20       96.58       99.91      1.76 o
  -1   1  20        2.63        3.91      0.53 o
   0   1  20      111.13       96.68      1.76 o
   1   1  20        7.38        6.41      0.64 o
   2   1  20        5.21        2.35      0.54 o
   3   1  20       18.71       16.72      0.91 o
   4   1  20        0.93        0.68      0.51 o
   5   1  20        1.20        1.91      0.64 o
   6   1  20       77.74       80.50      2.81 o
  -9   2  20        8.96        9.21      0.97 o
  -8   2  20        2.09        2.23      0.64 o
  -7   2  20        2.02        2.23      0.64 o
  -6   2  20        8.78        4.09      0.64 o
  -5   2  20        7.70        7.17      0.59 o
  -4   2  20       22.21       17.08      0.79 o
  -3   2  20        4.53        6.02      0.70 o
  -2   2  20        7.65        8.80      0.62 o
  -1   2  20       17.20       16.90      0.82 o
   0   2  20        0.64        0.86      0.45 o
   1   2  20        1.41        1.08      0.51 o
   2   2  20       61.92       68.56      1.96 o
   3   2  20        5.07        3.08      0.74 o
   4   2  20       50.79       52.78      1.84 o
   5   2  20        0.08        0.85      0.74 o
   6   2  20        5.13        6.06      1.59 o
  -9   3  20        0.57        0.96      1.28 o
  -8   3  20        2.27        3.03      0.90 o
  -7   3  20       26.78       27.22      1.05 o
  -6   3  20       36.65       39.12      1.14 o
  -5   3  20        5.10        3.29      0.57 o
  -4   3  20       26.66       29.34      1.02 o
  -3   3  20       35.45       38.34      1.11 o
  -2   3  20        5.71        4.94      0.57 o
  -1   3  20       12.34        9.73      0.68 o
   0   3  20       86.56       79.71      1.83 o
   1   3  20       31.75       30.01      1.12 o
   2   3  20        1.03        0.51      0.51 o
   3   3  20       57.79       56.91      1.84 o
   4   3  20       85.44       96.67      3.16 o
  -8   4  20       24.41       24.70      1.68 o
  -7   4  20        0.91        1.91      0.64 o
  -6   4  20       10.86        7.07      0.80 o
  -5   4  20       27.22       30.31      1.14 o
  -4   4  20        4.05        6.35      0.62 o
  -3   4  20        2.90        3.05      0.57 o
  -2   4  20       61.47       61.65      1.97 o
  -1   4  20       15.80       14.64      0.76 o
   0   4  20        6.31        7.78      0.80 o
   1   4  20       28.97       25.14      1.12 o
   2   4  20       49.09       50.32      1.71 o
   3   4  20       39.98       39.72      2.03 o
  -7   5  20        5.63        6.70      1.59 o
  -6   5  20       12.01       11.93      0.97 o
  -5   5  20       25.07       26.46      1.19 o
  -4   5  20        0.78        0.96      0.54 o
  -3   5  20       38.86       27.74      1.08 o
  -2   5  20        5.38        6.35      0.62 o
  -1   5  20        3.55        5.43      0.62 o
   0   5  20       17.93       18.10      1.16 o
   1   5  20        2.85        2.23      0.74 o
   2   5  20        5.51        4.08      0.90 o
  -4   6  20        5.69        8.09      1.13 o
  -3   6  20       35.15       37.80      2.03 o
  -2   6  20       21.64       23.29      2.23 o
  -1   6  20        0.34        0.32      1.28 o
   0   6  20        6.37        9.03      1.13 o
  -9   0  21       27.97       35.52      1.91 o
  -7   0  21        0.60        0.00      0.77 o
  -5   0  21        0.01       -0.23      0.77 o
  -3   0  21      125.21      103.84      3.51 o
  -1   0  21       42.64       41.21      1.80 o
   1   0  21        3.88        1.78      0.96 o
   3   0  21        8.99       10.69      1.13 o
   5   0  21       12.41        9.61      1.13 o
  -9   1  21       11.03       11.42      1.10 o
  -8   1  21       12.38       13.03      0.91 o
  -7   1  21        2.85        2.47      0.64 o
  -6   1  21       19.21       20.39      1.03 o
  -5   1  21        5.20        5.00      0.70 o
  -4   1  21      118.57      117.34      2.31 o
  -3   1  21       32.53       26.35      1.15 o
  -2   1  21        0.35        0.30      0.45 o
  -1   1  21       95.26       92.41      1.76 o
   0   1  21        2.76        3.48      0.53 o
   1   1  21       49.70       41.85      1.38 o
   2   1  21        0.58        0.14      0.60 o
   3   1  21       38.76       39.56      1.80 o
   4   1  21        7.48        8.61      0.80 o
   5   1  21        1.94        4.07      1.00 o
  -8   2  21        3.70        3.53      0.75 o
  -7   2  21        0.04        0.42      0.58 o
  -6   2  21        1.15        1.44      0.64 o
  -5   2  21       25.56       26.54      1.00 o
  -4   2  21       20.01       19.82      0.86 o
  -3   2  21       21.65       24.92      0.93 o
  -2   2  21        7.32        7.38      0.62 o
  -1   2  21       15.58       22.57      0.95 o
   0   2  21       38.76       32.63      1.23 o
   1   2  21       38.17       35.93      1.28 o
   2   2  21       10.23       12.27      1.03 o
   3   2  21        1.30        2.65      0.93 o
   4   2  21       39.20       42.01      1.66 o
  -7   3  21        3.93        5.09      0.64 o
  -6   3  21       15.05       15.08      0.86 o
  -5   3  21       54.72       47.28      1.28 o
  -4   3  21       18.26       17.94      0.86 o
  -3   3  21        0.33        1.24      0.50 o
  -2   3  21        1.03        1.17      0.47 o
  -1   3  21       12.55       12.52      0.76 o
   0   3  21        1.80        1.40      0.60 o
   1   3  21       27.44       27.94      1.15 o
   2   3  21        0.05        0.00      0.66 o
   3   3  21       19.69       25.43      1.68 o
  -7   4  21        0.28        1.28      1.28 o
  -6   4  21        1.80        2.15      0.64 o
  -5   4  21        2.20        1.85      0.57 o
  -4   4  21        0.90        0.81      0.50 o
  -3   4  21        1.14        2.30      0.57 o
  -2   4  21       36.66       39.10      1.22 o
  -1   4  21       60.37       49.59      1.31 o
   0   4  21        1.80        1.75      0.64 o
   1   4  21       49.56       52.53      1.84 o
   2   4  21        4.05        2.55      0.90 o
  -5   5  21        2.31        4.54      1.00 o
  -4   5  21       11.42       12.00      1.10 o
  -3   5  21        4.05        4.34      0.64 o
  -2   5  21       62.85       69.31      1.65 o
  -1   5  21        2.98        2.39      0.64 o
   0   5  21        3.00        2.96      0.79 o
   1   5  21        0.39       -0.32      1.28 o
   2   5  21       20.31       18.18      2.23 o
  -8   0  22       58.71       64.43      3.83 o
  -6   0  22        3.39        2.87      0.96 o
  -4   0  22       54.12       72.92      2.59 o
  -2   0  22       37.68       34.10      2.07 o
   0   0  22       79.88       90.00      2.81 o
   2   0  22        0.48        2.70      1.91 o
   4   0  22        5.07        5.10      1.28 o
  -8   1  22        5.44        7.82      1.35 o
  -7   1  22        6.76        6.33      0.80 o
  -6   1  22        0.05        0.39      0.58 o
  -5   1  22        7.07        8.21      0.80 o
  -4   1  22        6.62        6.09      0.75 o
  -3   1  22        8.51        7.59      0.80 o
  -2   1  22       29.49       36.73      1.31 o
  -1   1  22        0.01        0.41      0.50 o
   0   1  22       37.34       51.37      1.47 o
   1   1  22        0.16       -0.09      0.60 o
   2   1  22        0.29        1.12      0.66 o
   3   1  22       15.68       26.14      1.51 o
   4   1  22       25.10       32.38      1.80 o
  -8   2  22       10.05       11.16      1.91 o
  -7   2  22        1.87        1.75      0.64 o
  -6   2  22        6.07        7.29      0.80 o
  -5   2  22        5.50        6.43      0.80 o
  -4   2  22        0.64        0.75      0.50 o
  -3   2  22       23.89       21.57      0.93 o
  -2   2  22        3.50        5.99      0.62 o
  -1   2  22        0.20        0.27      0.47 o
   0   2  22        1.73        2.55      0.64 o
   1   2  22        0.23        0.93      0.58 o
   2   2  22        1.82        0.86      0.66 o
   3   2  22        0.29        0.32      0.90 o
  -7   3  22       13.02       14.03      1.91 o
  -6   3  22        7.50       10.06      0.76 o
  -5   3  22       15.81       19.50      0.96 o
  -4   3  22        0.96        0.92      0.53 o
  -3   3  22       37.20       39.80      1.25 o
  -2   3  22       48.57       56.81      1.55 o
  -1   3  22        8.61        8.59      0.71 o
   0   3  22        9.69       11.42      0.87 o
   1   3  22        0.26        0.09      0.54 o
   2   3  22        7.65       15.95      1.35 o
  -6   4  22        2.49        5.10      1.28 o
  -5   4  22        0.35       -0.06      0.66 o
  -4   4  22        6.64        5.90      0.71 o
  -3   4  22        0.46       -0.52      0.52 o
  -2   4  22       37.55       40.80      1.25 o
  -1   4  22        0.07        0.24      0.64 o
   0   4  22       14.29       16.08      0.97 o
   1   4  22       16.91       22.18      1.91 o
  -3   5  22       66.97       74.44      2.21 o
  -2   5  22        0.30       -0.32      0.74 o
  -1   5  22       20.61       23.60      2.23 o
  -7   0  23        7.83        5.10      1.59 o
  -5   0  23      105.12      116.01      3.49 o
  -3   0  23      249.29      277.07      5.85 o
  -1   0  23       18.87       19.45      1.45 o
   1   0  23        0.47        1.59      1.28 o
   3   0  23       20.64       24.88      2.23 o
  -7   1  23        8.57        6.06      1.91 o
  -6   1  23        7.52        7.81      0.83 o
  -5   1  23        4.42        7.17      0.83 o
  -4   1  23        0.16        0.08      0.64 o
  -3   1  23        4.76        3.36      0.67 o
  -2   1  23       31.74       32.25      1.31 o
  -1   1  23        0.52        0.80      0.64 o
   0   1  23       40.62       46.19      1.51 o
   1   1  23       27.27       25.95      1.76 o
   2   1  23        0.07        0.05      0.77 o
   3   1  23        7.73        8.93      1.59 o
  -7   2  23       49.46       49.76      3.19 o
  -6   2  23       37.57       40.83      2.87 o
  -5   2  23       56.63       73.10      1.87 o
  -4   2  23       11.95       10.97      0.96 o
  -3   2  23       57.37       61.20      1.51 o
  -2   2  23        7.07        6.46      0.66 o
  -1   2  23        2.71        2.30      0.57 o
   0   2  23        4.97        2.95      0.64 o
   1   2  23        0.72        0.41      0.77 o
   2   2  23        2.70        4.21      1.00 o
  -6   3  23       11.67       12.44      1.91 o
  -5   3  23        3.54        4.29      0.79 o
  -4   3  23       31.69       37.04      1.22 o
  -3   3  23        1.64        1.34      0.57 o
  -2   3  23        5.09        5.30      0.68 o
  -1   3  23       50.46       58.19      1.84 o
   0   3  23        0.03        0.03      0.66 o
   1   3  23        6.58        6.70      1.59 o
  -4   4  23       10.36       12.26      1.35 o
  -3   4  23       14.36       18.30      1.22 o
  -2   4  23       40.82       37.56      2.03 o
  -1   4  23       56.27       56.46      3.51 o
  -4   0  24       32.59       37.29      1.91 o
  -2   0  24        0.24        0.16      0.90 o
  -4   1  24        3.23        2.46      0.79 o
  -3   1  24        7.04        8.68      0.87 o
  -2   1  24       23.49       28.60      1.28 o
  -1   1  24        5.72        6.90      0.93 o
   1   1  24       17.39       17.86      1.91 o
  -4   2  24        3.40        3.83      1.28 o
  -3   2  24       16.23       21.70      1.58 o
  -2   2  24       43.92       52.55      2.26 o
  -1   2  24       44.24       51.38      3.35 o
   0   2  24        0.02       -0.05      0.77 o
  -4   3  24        4.47        8.29      1.59 o
  -3   3  24        0.09        0.64      0.77 o
  -2   3  24        5.78        7.08      1.13 o
  -1   0  25       21.07       26.79      2.55 o
  -2   1  25       11.38       18.82      1.91 o
 
